# Supplementary material for: Evolutionary dynamics of the multidrug-resistant Salmonella Infantis harbouring the pESI megaplasmid across Europe
Source: Microb Genom. 2026 Jul 13;12(7):001787. doi: 10.1099/mgen.0.001787 (PMC13361800; doi:10.1099/mgen.0.001787)
Supplement: Supplementary Material 1. [file mgen-12-01787-s001.xlsx]

## Sheet: metadata
Title: Evolutionary dynamics of the multidrug-resistant Salmonella Infantis harbouring the pESI megaplasmid across Europe
Authors: Alba P, Diaconu EL, Carfora V, Battisti A, Franco A, Ceyssens PJ, Graells-Garcia C, Slettemeås JS, Zając M, Skarżyńska M, Wasyl D, Clemente L, Caniça M, Manageiro V, Börjesson S, Franz E, Östlund E, Söderlund R, Garcia-Fernandez A , Villa L.
Legend: Metadata and summary of the main genetic characteristic of the isolates used in this study, including isolation country, isolation institution, source and matrix.
Sequence ID	ONT sequencing	Date of isolation	Country	Institution	Source	Sample matrix	outbreak investigations Y/N	Travel data available Y/N	ST	aroC	dnaN	hemD	hisD	purE	sucA	thrA	aac(3)-IIa	aac(3)-IId	aac(3)-IVa	aac(6')-Iaa	aadA2	ant(2'')-Ia	ant(3'')-Ia	aph(3')-Ia	aph(3'')-Ib	aph(4)-Ia	aph(6)-Id	blaCTX-M-1	blaCTX-M-65	blaTEM-1A	blaTEM-1B	blaTEM-1D	blaTEM-52C	catA3	cmlA1	dfrA1	dfrA14	dfrA8	floR	fosA3	lnu(G)	mcr-1.1	mef(B)	mph(B)	qnrB19	qnrS1	sul1	sul2	sul3
0244_13_201218_3414_S3_L001.scaffolds.fasta	yes	2013	Poland	PIWET	Food	Meat from broilers	N	N	32	aroC(17)	dnaN(18)	hemD(22)	hisD(17)	purE(5)	sucA(21)	thrA(19)	0	0	0	1	0	0	0	0	0	0	0	0	0	0	0	0	0	0	0	1	0	0	0	0	0	0	0	1	0	0	1	0	0
0768_13_201218_3415_S7_L001.scaffolds.fasta		2013	Poland	PIWET	Food	Meat from broilers	N	N	32	aroC(17)	dnaN(18)	hemD(22)	hisD(17)	purE(5)	sucA(21)	thrA(19)	0	0	0	1	0	0	1	0	0	0	0	0	0	0	0	0	0	0	0	0	0	0	0	0	0	0	0	0	0	0	1	0	0
0791_13_201215_3412_S24_L001.scaffolds.fasta		2013	Poland	PIWET	Animal	environmental sample - boot swabs	N	N	32	aroC(17)	dnaN(18)	hemD(22)	hisD(17)	purE(5)	sucA(21)	thrA(19)	0	0	0	1	0	0	1	0	0	0	0	0	0	0	0	0	0	0	0	0	0	0	0	0	0	0	0	0	0	0	1	0	0
0824_13_201218_3413_S1_L001.scaffolds.fasta	yes	2013	Poland	PIWET	Animal	environmental sample - boot swabs	N	N	32	aroC(17)	dnaN(18)	hemD(22)	hisD(17)	purE(5)	sucA(21)	thrA(19)	0	0	0	1	0	0	1	0	0	0	0	0	0	0	0	0	0	0	0	0	0	0	0	0	0	0	0	0	0	0	1	0	0
10BKT037308_S45.scaffolds.fasta		2010	Sweden	SVA	Food	Meat from broilers (Gallus gallus)	N	N	32	aroC(17)	dnaN(18)	hemD(22)	hisD(17)	purE(5)	sucA(21)	thrA(19)	0	0	0	1	0	0	0	0	0	0	0	0	0	0	1	0	0	0	0	0	0	0	0	0	0	0	0	0	0	0	0	0	0
1101_12_201215_3408_L001.scaffolds.fasta		2012	Poland	PIWET	Food	neck skin- broilers	N	N	32	aroC(17)	dnaN(18)	hemD(22)	hisD(17)	purE(5)	sucA(21)	thrA(19)	0	0	0	1	0	0	1	0	0	0	0	0	0	0	0	0	0	0	0	0	0	0	0	0	0	0	0	0	0	0	1	0	0
1102-4-2015-SLM_S39_L001.scaffolds.fasta		2015	Italy	IZSLT	Animal	environmental sample-boot swabs	N	N	32	aroC(17)	dnaN(18)	hemD(22)	hisD(17)	purE(5)	sucA(21)	thrA(19)	0	0	0	1	0	0	1	0	0	0	0	0	0	0	1	0	0	0	0	0	1	1	0	0	0	0	0	0	0	0	1	0	0
1130_12_201215_3410_S18_L001.scaffolds.fasta		2012	Poland	PIWET	Food	Meat from broilers	N	N	32	aroC(17)	dnaN(18)	hemD(22)	hisD(17)	purE(5)	sucA(21)	thrA(19)	0	0	0	1	0	0	1	0	0	0	0	0	0	0	0	0	0	0	0	0	0	0	0	0	0	0	0	0	0	0	1	0	0
1141_12_201215_3411_S21_L001.scaffolds.fasta		2012	Poland	PIWET	Food	Meat from broilers	N	N	32	aroC(17)	dnaN(18)	hemD(22)	hisD(17)	purE(5)	sucA(21)	thrA(19)	0	0	0	1	0	0	1	0	0	0	0	0	0	0	0	0	0	0	0	0	0	0	0	0	0	0	0	0	0	0	1	0	0
1156_12_201215_3409_S15_L001.scaffolds.fasta		2012	Poland	PIWET	Food	neck skin- broilers	N	N	32	aroC(17)	dnaN(18)	hemD(22)	hisD(17)	purE(5)	sucA(21)	thrA(19)	0	0	0	1	0	0	1	0	0	0	0	0	0	0	0	0	0	0	0	0	0	0	0	0	0	0	0	0	0	0	1	0	0
117522.scaffolds.fasta		2014	Italy	IZSLT	Animal	environmental sample-boot swabs	N	N	32	aroC(17)	dnaN(18)	hemD(22)	hisD(17)	purE(5)	sucA(21)	thrA(19)	0	0	0	1	0	0	0	1	0	0	0	1	0	0	0	0	0	0	0	1	1	0	0	0	0	0	0	0	0	0	1	0	0
11BKT065741_S50.scaffolds.fasta		2011	Sweden	SVA	Animal	Pigs - unspecified - lymph nodes	N	N	32	aroC(17)	dnaN(18)	hemD(22)	hisD(17)	purE(5)	sucA(21)	thrA(19)	0	0	0	1	0	0	0	0	0	0	0	0	0	0	0	0	0	0	0	0	0	0	0	0	0	0	0	0	0	0	0	0	0
12BKT017920_S56.scaffolds.fasta		2012	Sweden	SVA	Animal	Reptiles - faeces	N	N	32	aroC(17)	dnaN(18)	hemD(22)	hisD(17)	purE(5)	sucA(21)	thrA(19)	0	0	0	1	0	0	0	0	0	0	0	0	0	0	0	0	0	0	0	0	0	0	0	0	0	0	0	0	0	0	0	0	0
13002124-23.scaffolds.fasta		2013	Italy	IZSLT	Food	Meat from pigs	N	N	32	aroC(17)	dnaN(18)	hemD(22)	hisD(17)	purE(5)	sucA(21)	thrA(19)	0	0	0	1	0	0	0	1	0	0	0	1	0	0	0	0	0	0	0	1	1	0	0	0	0	0	1	0	0	0	1	0	1
1302_11_201210_3388_S4_L001.scaffolds.fasta		2011	Poland	PIWET	Food	Meat from broilers	N	N	32	aroC(17)	dnaN(18)	hemD(22)	hisD(17)	purE(5)	sucA(21)	thrA(19)	0	0	0	1	0	0	1	0	0	0	0	0	0	0	0	0	0	0	0	0	0	0	0	0	0	0	0	0	0	0	1	0	0
13046066.scaffolds.fasta		2013	Italy	IZSLT	Human	Unknown	N	N	32	aroC(17)	dnaN(18)	hemD(22)	hisD(17)	purE(5)	sucA(21)	thrA(19)	0	0	0	1	0	0	0	1	0	0	0	1	0	0	0	0	0	0	0	1	1	0	0	0	0	0	0	0	0	0	1	0	0
13065790_182.scaffolds.fasta		2013	Italy	IZSLT	Animal	animal sample-faeces	N	N	32	aroC(17)	dnaN(18)	hemD(22)	hisD(17)	purE(5)	sucA(21)	thrA(19)	0	0	0	1	0	0	0	1	0	0	0	1	0	0	0	0	0	0	0	1	1	0	0	0	0	0	1	0	0	0	1	0	1
1344_12_201215_3407_S9_L001.scaffolds.fasta		2012	Poland	PIWET	Food	Meat from broilers	N	N	32	aroC(17)	dnaN(18)	hemD(22)	hisD(17)	purE(5)	sucA(21)	thrA(19)	0	0	0	1	0	0	1	0	0	0	0	0	0	0	0	0	0	0	0	0	0	0	0	0	0	0	0	0	0	0	1	0	0
1345_12_201215_3405_S2_L001.scaffolds.fasta		2012	Poland	PIWET	Food	Meat from pigs	N	N	32	aroC(17)	dnaN(18)	hemD(22)	hisD(17)	purE(5)	sucA(21)	thrA(19)	0	0	0	1	0	0	1	0	0	0	0	0	0	0	0	0	0	0	0	0	0	0	0	0	0	0	0	0	0	0	1	0	0
13BKT006879_S62.scaffolds.fasta		2013	Sweden	SVA	Food	Cattle (bovine animals) - meat	N	N	32	aroC(17)	dnaN(18)	hemD(22)	hisD(17)	purE(5)	sucA(21)	thrA(19)	0	0	0	1	0	0	0	0	0	0	0	0	0	0	0	0	0	0	0	0	0	0	0	0	0	0	0	0	0	0	0	0	0
13BKT047537_S68.scaffolds.fasta		2013	Sweden	SVA	Animal	Dogs - faeces	N	N	32	aroC(17)	dnaN(18)	hemD(22)	hisD(17)	purE(5)	sucA(21)	thrA(19)	0	0	0	1	0	0	0	0	0	0	0	0	0	0	0	0	0	0	0	0	0	0	0	0	0	0	0	0	0	0	0	0	0
14BKT000118_S82.scaffolds.fasta		2013	Sweden	SVA	Food	Cattle (bovine animals) - carcase swabs	N	N	32	aroC(17)	dnaN(18)	hemD(22)	hisD(17)	purE(5)	sucA(21)	thrA(19)	0	0	0	1	0	0	0	0	0	0	0	0	0	0	0	0	0	0	0	0	0	0	0	0	0	0	0	0	0	0	0	0	0
15082627-1_S12_L001.scaffolds.fasta		2015	Italy	IZSLT	Human	Unknown	N	N	32	aroC(17)	dnaN(18)	hemD(22)	hisD(17)	purE(5)	sucA(21)	thrA(19)	0	0	0	1	0	0	1	1	0	0	0	1	0	0	0	0	0	0	0	1	1	0	0	0	0	0	1	0	0	0	1	0	1
16040020.scaffolds.fasta		2016	Italy	IZSLT	Animal	animal sample - caecum	N	N	32	aroC(17)	dnaN(18)	hemD(22)	hisD(17)	purE(5)	sucA(21)	thrA(19)	0	0	0	1	0	0	0	1	0	0	0	1	0	0	0	0	0	0	0	1	1	0	0	0	0	0	0	0	0	0	1	0	0
16072334-SLM_S41_L001.scaffolds.fasta		2016	Italy	IZSLT	Food	Meat from broilers (Gallus gallus) - fresh	N	N	32	aroC(17)	dnaN(18)	hemD(22)	hisD(17)	purE(5)	sucA(21)	thrA(19)	0	0	0	1	1	0	0	1	0	0	0	0	0	0	1	0	0	0	1	0	1	0	0	0	0	0	0	0	0	0	1	0	1
16074345.scaffolds.fasta		2016	Italy	IZSLT	Animal	animal sample - caecum	N	N	32	aroC(17)	dnaN(18)	hemD(22)	hisD(17)	purE(5)	sucA(21)	thrA(19)	0	0	0	1	0	0	1	0	0	0	0	0	0	0	1	0	0	0	0	0	0	1	0	0	0	0	0	0	0	0	1	0	0
16080595.scaffolds.fasta		2016	Italy	IZSLT	Animal	animal sample - caecum	N	N	32	aroC(17)	dnaN(18)	hemD(22)	hisD(17)	purE(5)	sucA(21)	thrA(19)	0	0	0	1	0	0	0	1	0	0	0	0	0	0	1	0	0	0	0	0	1	0	0	0	1	0	0	0	0	0	1	0	0
16093824.scaffolds.fasta		2016	Italy	IZSLT	Animal	animal sample - caecum	N	N	32	aroC(17)	dnaN(18)	hemD(22)	hisD(17)	purE(5)	sucA(21)	thrA(19)	0	0	0	1	0	0	0	1	0	0	0	1	0	0	0	0	0	0	0	1	1	0	0	0	0	0	0	0	0	0	1	0	0
17024840-3_S32_L001.scaffolds.fasta		2017	Italy	IZSLT	Human	Unknown	N	N	32	aroC(17)	dnaN(18)	hemD(22)	hisD(17)	purE(5)	sucA(21)	thrA(19)	0	0	0	1	0	0	1	1	0	0	0	0	0	0	1	0	0	0	0	0	1	0	0	0	1	0	0	0	0	0	1	0	0
1744-13.scaffolds.fasta		2013	Poland	PIWET	Animal	animal sample - organ/tissue	N	N	32	aroC(17)	dnaN(18)	hemD(22)	hisD(17)	purE(5)	sucA(21)	thrA(19)	0	0	0	1	1	0	0	0	0	0	0	0	0	0	1	0	0	0	1	0	0	0	0	0	0	0	0	0	0	0	1	0	1
1765_11_201215_3402_S17_L001.scaffolds.fasta		2011	Poland	PIWET	Food	Meat from broilers	N	N	32	aroC(17)	dnaN(18)	hemD(22)	hisD(17)	purE(5)	sucA(21)	thrA(19)	0	0	0	1	0	0	1	0	0	0	0	0	0	0	0	0	0	0	0	0	0	0	0	0	0	0	0	0	0	0	1	0	0
1772_11_201215_3403_S20_L001.scaffolds.fasta		2011	Poland	PIWET	Food	Meat from broilers	N	N	32	aroC(17)	dnaN(18)	hemD(22)	hisD(17)	purE(5)	sucA(21)	thrA(19)	0	0	0	1	0	0	1	0	0	0	0	0	0	0	0	0	0	0	0	0	0	0	0	0	0	0	0	0	0	0	1	0	0
18051758-SLM_S26_L001.scaffolds.fasta	yes	2018	Italy	IZSLT	Animal	animal sample - caecum	N	N	32	aroC(17)	dnaN(18)	hemD(22)	hisD(17)	purE(5)	sucA(21)	thrA(19)	0	0	0	1	0	0	0	1	0	0	0	1	0	0	0	0	0	0	0	1	1	0	0	0	0	0	0	0	0	0	1	0	0
18056441-SLM_S27_L001.scaffolds.fasta		2018	Italy	IZSLT	Animal	animal sample - caecum	N	N	5275	aroC(17)	dnaN(18)	hemD(22)	hisD(17)	purE(5)	sucA(832)	thrA(19)	0	0	0	1	0	0	1	0	0	0	0	0	0	0	1	0	0	0	0	0	1	0	0	0	0	0	0	0	0	0	1	0	0
1877-2015-SLM_S38_L001.scaffolds.fasta		2015	Italy	IZSLT	Animal	environmental sample-boot swabs	N	N	32	aroC(17)	dnaN(18)	hemD(22)	hisD(17)	purE(5)	sucA(21)	thrA(19)	0	0	0	1	0	0	0	1	0	0	0	1	0	0	0	0	0	0	0	1	1	0	0	0	0	0	0	0	0	0	1	0	0
1904_10_201210_3387_S1_L001.scaffolds.fasta		2010	Poland	PIWET	Food	Meat from broilers	N	N	32	aroC(17)	dnaN(18)	hemD(22)	hisD(17)	purE(5)	sucA(21)	thrA(19)	0	0	0	1	0	0	1	0	0	0	0	0	0	0	0	0	0	0	0	0	0	0	0	0	0	0	0	0	0	0	1	0	0
201204_M06578.2002-22-59-6_S9_L001.scaffolds.fasta		2002	Norway	NVI	Feed	Pet food (dry feed for dogs)	N	N	32	aroC(17)	dnaN(18)	hemD(22)	hisD(17)	purE(5)	sucA(21)	thrA(19)	0	0	0	1	0	0	0	0	0	0	0	0	0	0	0	0	0	0	0	0	0	0	0	0	0	0	0	0	0	0	0	0	0
201204_M06578.2003-22-310_S10_L001.scaffolds.fasta		2003	Norway	NVI	Feed	Feed material of oil seed or fruit origin	N	N	32	aroC(17)	dnaN(18)	hemD(22)	hisD(17)	purE(5)	sucA(21)	thrA(19)	0	0	0	1	0	0	1	0	0	0	0	0	0	0	0	0	0	0	0	0	0	0	0	0	0	0	0	0	0	0	1	0	0
201204_M06578.2004-01-2043_S11_L001.scaffolds.fasta		2004	Norway	NVI	Feed	Mixed sample types - animal and environmental (environmental)	N	N	32	aroC(17)	dnaN(18)	hemD(22)	hisD(17)	purE(5)	sucA(21)	thrA(19)	0	0	0	1	0	0	0	0	0	0	0	0	0	0	0	0	0	0	0	0	0	0	0	0	0	0	0	0	0	0	0	0	0
201204_M06578.2010-01-1416_S12_L001.scaffolds.fasta	yes	2010	Norway	NVI	Animal	animal sample - faeces	N	N	32	aroC(17)	dnaN(18)	hemD(22)	hisD(17)	purE(5)	sucA(21)	thrA(19)	0	0	0	1	0	0	1	0	0	0	0	0	0	0	0	0	0	0	0	0	0	0	0	0	0	0	0	0	0	0	1	0	0
201204_M06578.2010-01-1802-2_S13_L001.scaffolds.fasta		2010	Norway	NVI	Animal	animal sample - rectum-anal swab (stool)	N	N	32	aroC(17)	dnaN(18)	hemD(22)	hisD(17)	purE(5)	sucA(21)	thrA(19)	1	1	0	1	0	0	0	0	0	0	0	0	0	1	0	0	0	0	0	0	0	0	0	0	0	0	0	0	0	0	0	0	0
201204_M06578.2012-01-4382_S16_L001.scaffolds.fasta		2012	Norway (imported)	NVI	Animal	animal sample - eggs	N	N	32	aroC(17)	dnaN(18)	hemD(22)	hisD(17)	purE(5)	sucA(21)	thrA(19)	0	0	0	1	0	0	0	0	0	0	0	0	0	0	0	0	0	0	0	0	0	0	0	0	0	0	0	0	0	0	0	0	0
201204_M06578.2012-01-4512_S17_L001.scaffolds.fasta		2012	Norway (imported)	NVI	Animal	animal sample - eggs	N	N	32	aroC(17)	dnaN(18)	hemD(22)	hisD(17)	purE(5)	sucA(21)	thrA(19)	0	0	0	1	0	0	0	0	0	0	0	0	0	0	0	0	0	0	0	0	0	0	0	0	0	0	0	0	0	0	0	0	0
201204_M06578.2012-60-1799-2_S15_L001.scaffolds.fasta		2012	Norway	NVI	Animal	animal sample - rectum-anal swab (intestine)	N	N	32	aroC(17)	dnaN(18)	hemD(22)	hisD(17)	purE(5)	sucA(21)	thrA(19)	0	0	0	1	0	0	0	0	0	0	0	0	0	0	0	0	0	0	0	0	0	0	0	0	0	0	0	0	0	0	0	0	0
201204_M06578.2014-01-83-2_S18_L001.scaffolds.fasta		2014	Norway	NVI	Animal	animal sample - faeces	N	N	32	aroC(17)	dnaN(18)	hemD(22)	hisD(17)	purE(5)	sucA(21)	thrA(19)	0	0	0	1	0	0	0	0	0	0	0	0	0	0	0	0	0	0	0	0	0	0	0	0	0	0	0	0	0	0	0	0	0
201204_M06578.2014-60-1812_S19_L001.scaffolds.fasta	yes	2014	Norway	NVI	Animal	Mixed sample types - animal and environmental (boot swab)	N	N	32	aroC(17)	dnaN(18)	hemD(22)	hisD(17)	purE(5)	sucA(21)	thrA(19)	0	0	0	1	0	0	1	0	0	0	0	0	0	0	0	0	0	0	0	0	1	0	0	0	0	0	0	0	0	0	1	0	0
201204_M06578.2017-01-4534_S20_L001.scaffolds.fasta		2017	Norway (import Ukraina)	NVI	Feed	Feed material of oil seed or fruit origin (soy)	Y	N	32	aroC(17)	dnaN(18)	hemD(22)	hisD(17)	purE(5)	sucA(21)	thrA(19)	0	0	0	1	0	0	0	0	0	0	0	0	0	0	0	0	0	0	0	0	0	0	0	0	0	0	0	0	0	0	0	0	0
201204_M06578.2018-01-1257_S21_L001.scaffolds.fasta		2018	Norway (import Ukraina)	NVI	Feed	Feed material of oil seed or fruit origin (dust from soybeans)	Y	N	32	aroC(17)	dnaN(18)	hemD(22)	hisD(17)	purE(5)	sucA(21)	thrA(19)	0	0	0	1	0	0	0	0	0	0	0	0	0	0	0	0	0	0	0	0	0	0	0	0	0	0	0	0	0	0	0	0	0
201204_M06578.2018-01-27685_S23_L001.scaffolds.fasta		2018	Norway	NVI	Feed	Mixed sample types - animal and environmental (sludge)	N	N	32	aroC(17)	dnaN(18)	hemD(22)	hisD(17)	purE(5)	sucA(21)	thrA(19)	0	0	0	1	0	0	0	0	0	0	0	0	0	0	0	0	0	0	0	0	0	0	0	0	0	0	0	0	0	0	0	0	0
201204_M06578.2018-01-9082_S22_L001.scaffolds.fasta		2018	Norway (import Ukraina)	NVI	Feed	Feed material of oil seed or fruit origin (dust from soybeans)	Y	N	32	aroC(17)	dnaN(18)	hemD(22)	hisD(17)	purE(5)	sucA(21)	thrA(19)	0	0	0	1	0	0	0	0	0	0	0	0	0	0	0	0	0	0	0	0	0	0	0	0	0	0	0	0	0	0	0	0	0
201204_M06578.2019-01-15641_S24_L001.scaffolds.fasta	yes	2019	Norway (imported from Poland)	NVI	Food	Meat from broilers	Y	N	32	aroC(17)	dnaN(18)	hemD(22)	hisD(17)	purE(5)	sucA(21)	thrA(19)	0	0	0	1	0	0	1	0	0	0	0	0	0	0	1	0	0	0	0	0	0	0	0	0	0	0	0	0	0	1	1	0	0
201211_M06578.1999-01-3531_S5_L001.scaffolds.fasta		1999	Norway	NVI	Animal	animal sample - lymph nodes	N	N	32	aroC(17)	dnaN(18)	hemD(22)	hisD(17)	purE(5)	sucA(21)	thrA(19)	0	0	0	1	0	0	0	0	0	0	0	0	0	0	0	0	0	0	0	0	0	0	0	0	0	0	0	0	0	0	0	0	0
201211_M06578.2000-01-1060_S8_L001.scaffolds.fasta		2000	Norway	NVI	Animal	animal sample - rectum-anal swab (stool)	N	N	32	aroC(17)	dnaN(18)	hemD(22)	hisD(17)	purE(5)	sucA(21)	thrA(19)	0	0	0	1	0	0	0	0	0	0	0	0	0	0	0	0	0	0	0	0	0	0	0	0	0	0	0	0	0	0	0	0	0
201211_M06578.2020-01-1121-1_S2_L001.scaffolds.fasta		2020	Norway	NVI	Feed	Mixed sample types - animal and environmental (environmental)	N	N	32	aroC(17)	dnaN(18)	hemD(22)	hisD(17)	purE(5)	sucA(21)	thrA(19)	0	0	0	1	0	0	0	0	0	0	0	0	0	0	0	0	0	0	0	0	0	0	0	0	0	0	0	0	0	0	0	0	0
201211_M06578.2020-01-2785_S3_L001.scaffolds.fasta	yes	2020	Norway	NVI	Food	Meat, mixed meat (kebab)	Y	N	32	aroC(17)	dnaN(18)	hemD(22)	hisD(17)	purE(5)	sucA(21)	thrA(19)	0	0	0	1	0	0	1	0	0	0	0	0	0	0	0	0	0	0	0	0	1	0	0	0	0	0	0	0	0	0	1	0	0
201211_M06578.2020-01-3978_S4_L001.scaffolds.fasta		2020	Norway	NVI	Feed	Mixed sample types - animal and environmental (sewer sludge)	N	N	32	aroC(17)	dnaN(18)	hemD(22)	hisD(17)	purE(5)	sucA(21)	thrA(19)	0	0	0	1	0	0	0	0	0	0	0	0	0	0	0	0	0	0	0	0	0	0	0	0	0	0	0	0	0	0	0	0	0
201211_M06578.2020-01-4245_S6_L001.scaffolds.fasta		2020	Norway	NVI	Feed	Feed material of marine animal origin (feed factory, flour mixture)	N	N	32	aroC(17)	dnaN(18)	hemD(22)	hisD(17)	purE(5)	sucA(21)	thrA(19)	0	0	0	1	0	0	0	0	0	0	0	0	0	0	0	0	0	0	0	0	0	0	0	0	0	0	0	0	0	0	0	0	0
201211_M06578.2020-01-6_S1_L001.scaffolds.fasta	yes	2020	Norway (imported from Poland)	NVI	Food	Meat from broilers	Y	N	32	aroC(17)	dnaN(18)	hemD(22)	hisD(17)	purE(5)	sucA(21)	thrA(19)	0	0	0	1	0	0	1	1	1	0	1	0	0	0	1	0	0	0	0	0	1	1	0	0	0	0	0	0	0	0	1	1	0
20572-2015-SLM_S40_L001.scaffolds.fasta	yes	2015	Italy	IZSLT	Animal	environmental sample-boot swabs	N	N	32	aroC(17)	dnaN(18)	hemD(22)	hisD(17)	purE(5)	sucA(21)	thrA(19)	0	0	0	1	0	0	0	0	0	0	0	1	0	0	0	0	0	0	0	1	1	0	0	0	0	0	0	0	0	0	1	0	0
207214-2017-SLM_S33_L001.scaffolds.fasta		2017	Italy	IZSLT	Animal	environmental sample-boot swabs	N	N	32	aroC(17)	dnaN(18)	hemD(22)	hisD(17)	purE(5)	sucA(21)	thrA(19)	0	0	0	1	0	0	1	1	0	0	0	0	0	0	0	0	0	0	0	0	1	0	0	0	0	0	0	0	0	0	1	0	0
2124-19.scaffolds.fasta		2013	Italy	IZSLT	Food	Meat from pigs	N	N	32	aroC(17)	dnaN(18)	hemD(22)	hisD(17)	purE(5)	sucA(21)	thrA(19)	0	0	0	1	0	0	0	1	0	0	0	1	0	0	0	0	0	0	0	1	1	0	0	0	0	0	1	0	0	0	1	0	1
14224358.scaffolds.fasta	yes	2014	Italy	IZSLT	Animal	environmental sample-fabric swab	N	N	32	aroC(17)	dnaN(18)	hemD(22)	hisD(17)	purE(5)	sucA(21)	thrA(19)	0	0	0	1	0	0	0	1	0	0	0	0	0	0	1	0	0	0	0	0	1	0	0	0	1	0	0	0	0	0	1	0	0
23656-2018-SLM_S43_L001.scaffolds.fasta		2018	Italy	IZSLT	Food	Meat from pigs	N	N	32	aroC(17)	dnaN(18)	hemD(22)	hisD(17)	purE(5)	sucA(21)	thrA(19)	0	0	0	1	0	0	0	0	0	0	0	1	0	0	0	0	0	0	0	1	0	0	0	0	0	0	0	0	0	0	1	0	0
18272352-SLM_S44_L001.scaffolds.fasta	yes	2018	Italy	IZSLT	Food	Meat from broilers (Gallus gallus)	N	N	32	aroC(17)	dnaN(18)	hemD(22)	hisD(17)	purE(5)	sucA(21)	thrA(19)	0	0	0	1	0	0	0	0	0	0	0	1	0	0	0	0	0	0	0	1	0	0	0	0	0	0	0	0	0	0	1	0	0
3199-2016-SLM_S37_L001.scaffolds.fasta		2016	Italy	IZSLT	Animal	environmental sample-boot swabs	N	N	32	aroC(17)	dnaN(18)	hemD(22)	hisD(17)	purE(5)	sucA(21)	thrA(19)	0	0	0	1	0	0	1	0	0	0	0	0	0	0	1	0	0	0	0	0	0	1	0	0	0	0	0	0	0	0	1	0	0
34455-54.scaffolds.fasta		2012	Italy	IZSLT	Animal	environmental sample-faeces	N	N	32	aroC(17)	dnaN(18)	hemD(22)	hisD(17)	purE(5)	sucA(21)	thrA(19)	0	0	0	1	0	0	0	1	0	0	0	0	0	0	1	0	0	0	0	0	1	0	0	0	1	0	0	0	0	0	1	0	0
345451-2018-SLM_S30_L001.scaffolds.fasta		2018	Italy	IZSLT	Animal	environmental sample-boot swabs	N	N	32	aroC(17)	dnaN(18)	hemD(22)	hisD(17)	purE(5)	sucA(21)	thrA(19)	0	0	0	1	1	0	0	0	0	0	0	0	0	0	1	0	0	0	1	1	1	1	0	0	0	0	0	0	0	0	1	0	1
41875.scaffolds.fasta		2014	Italy	IZSLT	Human	Unknown	N	N	32	aroC(17)	dnaN(18)	hemD(22)	hisD(17)	purE(5)	sucA(21)	thrA(19)	0	0	0	1	0	0	0	1	0	0	0	0	0	0	1	0	0	0	0	0	1	0	0	0	1	0	0	0	0	0	1	0	0
43358.scaffolds.fasta		2014	Italy	IZSLT	Animal	animal sample - caecum	N	N	32	aroC(17)	dnaN(18)	hemD(22)	hisD(17)	purE(5)	sucA(21)	thrA(19)	0	0	0	1	0	0	1	1	0	0	0	0	0	0	0	0	0	0	0	0	1	0	0	0	0	0	0	0	0	0	1	0	0
46849-2017-SLM_S34_L001.scaffolds.fasta		2017	Italy	IZSLT	Animal	environmental sample-boot swabs	N	N	32	aroC(17)	dnaN(18)	hemD(22)	hisD(17)	purE(5)	sucA(21)	thrA(19)	0	0	0	1	0	0	0	1	0	0	0	1	0	0	0	0	0	0	0	1	1	0	0	0	0	0	0	0	0	0	1	0	0
62727.scaffolds.fasta		2014	Italy	IZSLT	Animal	animal sample - caecum	N	N	32	aroC(17)	dnaN(18)	hemD(22)	hisD(17)	purE(5)	sucA(21)	thrA(19)	0	0	0	1	0	0	1	0	0	0	0	0	0	0	0	0	0	0	0	0	1	0	0	0	0	0	0	0	0	0	1	0	0
67515-1.scaffolds.fasta		2013	Italy	IZSLT	Human	Unknown	N	N	32	aroC(17)	dnaN(18)	hemD(22)	hisD(17)	purE(5)	sucA(21)	thrA(19)	0	0	0	1	0	0	1	0	0	0	0	0	0	0	0	0	0	0	0	0	0	0	0	0	0	0	0	0	0	0	1	0	0
74329-2017-SLM_S36_L001.scaffolds.fasta		2017	Italy	IZSLT	Food	Meat from broilers (Gallus gallus)-carcase swabs	N	N	32	aroC(17)	dnaN(18)	hemD(22)	hisD(17)	purE(5)	sucA(21)	thrA(19)	0	0	0	1	0	0	0	0	0	0	0	1	0	0	0	0	0	0	0	1	0	0	0	0	0	0	0	0	0	0	1	0	0
75324.scaffolds.fasta		2014	Italy	IZSLT	Animal	animal sample - caecum	N	N	32	aroC(17)	dnaN(18)	hemD(22)	hisD(17)	purE(5)	sucA(21)	thrA(19)	0	0	0	1	0	0	0	1	0	0	0	1	0	0	0	0	0	0	0	1	1	0	0	0	0	0	0	0	0	0	1	0	0
78881-2017-SLM_S35_L001.scaffolds.fasta		2017	Italy	IZSLT	Animal	environmental sample-boot swabs	N	N	32	aroC(17)	dnaN(18)	hemD(22)	hisD(17)	purE(5)	sucA(21)	thrA(19)	0	0	0	1	1	0	0	0	0	0	0	1	0	0	1	0	0	0	1	1	0	0	0	0	0	0	0	0	0	0	1	0	1
DTU2014-1023-PRJ994-Salmonella-Infantis-65790-185_S11_L001.scaffolds.fasta		2013	Italy	IZSLT	Animal	environmental sample-fabric swab	N	N	32	aroC(17)	dnaN(18)	hemD(22)	hisD(17)	purE(5)	sucA(21)	thrA(19)	0	0	0	1	0	0	0	1	0	0	0	1	0	0	0	0	0	0	0	1	1	0	0	0	0	0	1	0	0	0	1	0	1
DTU2015-94-PRJ994-Salmonella-Infantis-13017779-5_S7_L001.scaffolds.fasta		2013	Italy	IZSLT	Animal	environmental sample-boot swabs	N	N	32	aroC(17)	dnaN(18)	hemD(22)	hisD(17)	purE(5)	sucA(21)	thrA(19)	0	0	0	1	0	0	0	1	0	0	0	1	0	0	0	0	0	0	0	1	1	0	0	0	0	0	0	0	0	0	1	0	0
DTU2015-96-PRJ994-Salmonella-Infantis-14057027-15_S9_L001.scaffolds.fasta		2014	Italy	IZSLT	Food	Meat from broilers (Gallus gallus)	N	N	32	aroC(17)	dnaN(18)	hemD(22)	hisD(17)	purE(5)	sucA(21)	thrA(19)	0	0	0	1	0	0	0	0	0	0	0	1	0	0	0	0	0	0	0	1	0	0	0	0	0	0	0	0	0	0	1	0	0
ERR2209366.scaffolds.fasta		2012	NL	RIVM	Human	Faeces	N	yes but no travel	32	aroC(17)	dnaN(18)	hemD(22)	hisD(17)	purE(5)	sucA(21)	thrA(19)	0	0	0	1	0	0	0	0	0	0	0	0	0	0	0	0	0	0	0	0	0	0	0	0	0	0	0	0	0	0	0	0	0
ERR2209367.scaffolds.fasta		2016	NL	RIVM	Human	Faeces	N	yes but no travel	32	aroC(17)	dnaN(18)	hemD(22)	hisD(17)	purE(5)	sucA(21)	thrA(19)	0	0	0	1	0	0	0	0	0	0	0	0	0	0	0	0	0	0	0	0	0	0	0	0	0	0	0	0	0	0	0	0	0
ERR2209368.scaffolds.fasta		2016	NL	RIVM	Human	Faeces	N	yes but no travel	32	aroC(17)	dnaN(18)	hemD(22)	hisD(17)	purE(5)	sucA(21)	thrA(19)	0	0	0	1	0	0	0	1	0	0	0	1	0	0	0	0	0	0	0	1	0	0	0	0	0	0	0	0	0	0	1	0	0
ERR2209369.scaffolds.fasta	yes	2012	NL	RIVM	Food	Meat products from broilers			32	aroC(17)	dnaN(18)	hemD(22)	hisD(17)	purE(5)	sucA(21)	thrA(19)	0	0	0	1	0	0	1	0	0	0	0	0	0	0	0	0	0	0	0	0	0	0	0	0	0	0	0	0	0	0	1	0	0
ERR2209370.scaffolds.fasta		2017	NL	RIVM	Human	Faeces	N	yes but no travel	32	aroC(17)	dnaN(18)	hemD(22)	hisD(17)	purE(5)	sucA(21)	thrA(19)	0	0	1	1	0	0	1	1	0	1	0	0	1	0	0	0	0	0	0	0	1	0	1	1	0	0	0	0	0	0	1	0	0
ERR2209371.scaffolds.fasta	yes	2013	NL	RIVM	Food	Meat products from broilers			32	aroC(17)	dnaN(18)	hemD(22)	hisD(17)	purE(5)	sucA(21)	thrA(19)	0	0	0	1	0	0	1	0	0	0	0	0	0	0	0	0	0	0	0	0	0	0	0	0	0	0	0	0	0	0	1	0	0
ERR2209372.scaffolds.fasta		2011	NL	RIVM	Food	Meat products from broilers			32	aroC(17)	dnaN(18)	hemD(22)	hisD(17)	purE(5)	sucA(21)	thrA(19)	0	0	0	1	0	0	0	0	0	0	0	0	0	0	0	0	0	0	0	0	0	0	0	0	0	0	0	0	0	0	0	0	0
ERR2209373.scaffolds.fasta		2015	NL	RIVM	Food	Meat products from broilers			32	aroC(17)	dnaN(18)	hemD(22)	hisD(17)	purE(5)	sucA(21)	thrA(19)	0	0	0	1	0	0	0	1	0	0	0	1	0	0	0	0	0	0	0	1	1	0	0	0	0	0	0	0	0	0	1	0	0
ERR2209374.scaffolds.fasta		2011	NL	RIVM	Food	Meat products from broilers			32	aroC(17)	dnaN(18)	hemD(22)	hisD(17)	purE(5)	sucA(21)	thrA(19)	0	0	0	1	0	0	0	0	0	0	0	0	0	0	0	0	0	0	0	0	0	0	0	0	0	0	0	0	0	0	0	0	0
ERR2209375.scaffolds.fasta		2016	NL	RIVM	Food	Meat products from broilers			32	aroC(17)	dnaN(18)	hemD(22)	hisD(17)	purE(5)	sucA(21)	thrA(19)	0	0	0	1	0	0	1	0	0	0	0	0	0	0	0	0	0	0	0	0	1	0	0	0	0	0	0	0	0	0	1	0	0
ERR2209376.scaffolds.fasta	yes	2016	NL	RIVM	Human	Faeces	N	yes but no travel	32	aroC(17)	dnaN(18)	hemD(22)	hisD(17)	purE(5)	sucA(21)	thrA(19)	0	0	1	1	0	0	1	1	0	1	0	0	1	0	0	0	0	0	0	0	1	0	0	1	0	0	0	0	0	0	1	0	0
ERR2209377.scaffolds.fasta		2013	NL	RIVM	Human	Unknown	N	yes but no travel	32	aroC(17)	dnaN(18)	hemD(22)	hisD(17)	purE(5)	sucA(21)	thrA(19)	0	0	0	1	0	0	0	0	0	0	0	0	0	0	0	0	0	0	0	0	0	0	0	0	0	0	0	0	0	0	0	0	0
ERR2209378.scaffolds.fasta		2014	NL	RIVM	Human	Faeces	N	yes but no travel	32	aroC(17)	dnaN(18)	hemD(22)	hisD(17)	purE(5)	sucA(21)	thrA(19)	0	0	0	1	0	0	0	0	0	0	0	0	0	0	0	0	0	0	0	0	0	0	0	0	0	0	0	0	0	0	0	0	0
ERR2209379.scaffolds.fasta	yes	2013	NL	RIVM	Human	Faeces	N	yes but no travel	32	aroC(17)	dnaN(18)	hemD(22)	hisD(17)	purE(5)	sucA(21)	thrA(19)	0	0	1	1	0	0	1	0	0	1	0	0	1	0	0	0	0	0	0	0	1	0	1	1	0	0	0	0	0	0	1	0	0
ERR2209380.scaffolds.fasta		2016	NL	RIVM	Feed	no specification			32	aroC(17)	dnaN(18)	hemD(22)	hisD(17)	purE(5)	sucA(21)	thrA(19)	0	0	0	1	0	0	0	0	0	0	0	0	0	0	0	0	0	0	0	0	0	0	0	0	0	0	0	0	0	0	0	0	0
ERR2209381.scaffolds.fasta		2014	NL	RIVM	Human	Faeces	N	yes but no travel	32	aroC(17)	dnaN(18)	hemD(22)	hisD(17)	purE(5)	sucA(21)	thrA(19)	0	0	1	1	0	0	1	0	0	1	0	0	1	0	0	0	0	0	0	0	1	0	1	1	0	0	0	0	0	0	1	0	0
ERR2209382.scaffolds.fasta		2011	NL	RIVM	Animal	Pig			32	aroC(17)	dnaN(18)	hemD(22)	hisD(17)	purE(5)	sucA(21)	thrA(19)	0	0	0	1	0	0	0	0	0	0	0	0	0	0	0	0	0	0	0	0	0	0	0	0	0	0	0	0	0	0	0	0	0
ERR2209383.scaffolds.fasta		2015	NL	RIVM	Human	Broiler	N	yes but no travel	32	aroC(17)	dnaN(18)	hemD(22)	hisD(17)	purE(5)	sucA(21)	thrA(19)	0	0	0	1	0	0	0	0	0	0	0	0	0	0	0	0	0	0	0	0	0	1	0	0	0	0	0	0	0	0	0	1	0
ERR2209384.scaffolds.fasta		2014	NL	RIVM	Feed	no specification			32	aroC(17)	dnaN(18)	hemD(22)	hisD(17)	purE(5)	sucA(21)	thrA(19)	0	0	0	1	0	0	0	0	0	0	0	0	0	0	0	0	0	0	0	0	0	0	0	0	0	0	0	0	0	0	0	0	0
ERR2209385.scaffolds.fasta	yes	2015	NL	RIVM	Animal	Broiler			32	aroC(17)	dnaN(18)	hemD(22)	hisD(17)	purE(5)	sucA(21)	thrA(19)	0	0	0	1	0	0	1	0	0	0	0	0	0	0	0	0	0	0	0	0	0	0	0	0	0	0	0	0	0	0	1	0	0
ERR2209386.scaffolds.fasta		2011	NL	RIVM	Human	Laying hen	N	yes but no travel	32	aroC(17)	dnaN(18)	hemD(22)	hisD(17)	purE(5)	sucA(21)	thrA(19)	0	0	0	1	0	0	0	0	0	0	0	0	0	0	0	0	0	0	0	0	0	0	0	0	0	0	0	0	0	0	0	0	0
ERR2209387.scaffolds.fasta		2016	NL	RIVM	Food	Meat products from broilers			32	aroC(17)	dnaN(18)	hemD(22)	hisD(17)	purE(5)	sucA(21)	thrA(19)	0	0	0	1	0	0	0	1	0	0	0	1	0	0	0	0	0	0	0	1	1	0	0	0	0	0	0	0	0	0	1	0	0
ERR2209388.scaffolds.fasta		2014	NL	RIVM	Human	Urine	N	yes but no travel	32	aroC(17)	dnaN(18)	hemD(22)	hisD(17)	purE(5)	sucA(21)	thrA(19)	0	0	1	1	0	0	1	0	0	1	0	0	1	0	0	0	0	0	0	0	1	0	1	1	0	0	0	0	0	0	1	0	0
ERR2209389.scaffolds.fasta		2011	NL	RIVM	Feed	Feed material of cereal grain origin			32	aroC(17)	dnaN(18)	hemD(22)	hisD(17)	purE(5)	sucA(21)	thrA(19)	0	0	0	1	0	0	0	0	0	0	0	0	0	0	0	0	0	0	0	0	0	0	0	0	0	0	0	0	0	0	0	0	0
ERR2209390.scaffolds.fasta	yes	2016	NL	RIVM	Human	Faeces	N	yes but no travel	32	aroC(17)	dnaN(18)	hemD(22)	hisD(17)	purE(5)	sucA(21)	thrA(19)	0	0	0	1	0	0	0	1	0	0	0	1	0	0	0	0	0	0	0	1	0	0	0	0	0	0	0	0	0	0	1	0	0
ERR2209394.scaffolds.fasta		2015	NL	RIVM	Animal	Laying hen			32	aroC(17)	dnaN(18)	hemD(22)	hisD(17)	purE(5)	sucA(21)	thrA(19)	0	0	0	1	0	0	0	0	0	0	0	0	0	0	0	0	0	0	0	0	0	0	0	0	0	0	0	0	0	0	0	0	0
INIAV011_EDMS200014939-1a_HK55VDSXY_L1.scaffolds.fasta		2019	Portugal	INSA	Food	meat	N	N	32	aroC(17)	dnaN(18)	hemD(22)	hisD(17)	purE(5)	sucA(21)	thrA(19)	0	0	0	1	0	0	0	0	0	0	0	0	0	0	1	0	0	1	0	0	0	1	0	0	0	0	0	0	0	0	0	0	1
INIAV012_EDMS200014940-1a_HK55VDSXY_L1.scaffolds.fasta	yes	2019	Portugal	INSA	Food	meat	N	N	32	aroC(17)	dnaN(18)	hemD(22)	hisD(17)	purE(5)	sucA(21)	thrA(19)	0	0	0	1	0	0	1	0	0	0	0	0	0	0	0	0	0	0	0	0	0	0	0	0	0	1	0	0	0	0	1	0	0
INIAV013_EDMS200014941-1a_HK55VDSXY_L1.scaffolds.fasta	yes	2019	Portugal	INSA	Food	meat	N	N	32	aroC(17)	dnaN(18)	hemD(22)	hisD(17)	purE(5)	sucA(21)	thrA(19)	0	0	0	1	0	0	1	0	0	0	0	0	0	0	0	0	0	0	0	0	0	0	0	0	0	1	0	0	0	0	1	0	0
INIAV014_EDMS200014942-1a_HK55VDSXY_L1.scaffolds.fasta	yes	2019	Portugal	INSA	Food	meat	N	N	32	aroC(17)	dnaN(18)	hemD(22)	hisD(17)	purE(5)	sucA(21)	thrA(19)	0	0	0	1	0	0	1	0	0	0	0	0	0	0	0	0	0	0	0	0	0	0	0	0	0	1	0	0	0	0	1	0	0
INIAV036_EDMS200014964-1a_HK55VDSXY_L1.scaffolds.fasta	yes	2019	Portugal	INSA	Food	meat	N	N	32	aroC(17)	dnaN(18)	hemD(22)	hisD(17)	purE(5)	sucA(21)	thrA(19)	0	0	1	1	0	0	1	1	0	1	0	0	0	0	0	0	0	0	0	0	1	0	1	0	0	0	0	0	0	0	1	0	0
INIAV037_EDMS200014965-1a_HK55VDSXY_L1.scaffolds.fasta	yes	2019	Portugal	INSA	Food	meat	N	N	32	aroC(17)	dnaN(18)	hemD(22)	hisD(17)	purE(5)	sucA(21)	thrA(19)	0	0	0	1	0	0	1	0	0	0	0	0	0	0	0	0	0	0	0	0	0	0	0	0	0	1	0	0	0	0	1	0	0
INIAV038_EDMS200014966-1a_HK55VDSXY_L1.scaffolds.fasta		2019	Portugal	INSA	Food	meat	N	N	32	aroC(17)	dnaN(18)	hemD(22)	hisD(17)	purE(5)	sucA(21)	thrA(19)	0	0	0	1	0	0	1	0	0	0	0	0	0	0	0	0	0	0	0	0	1	0	0	0	0	0	0	0	0	0	1	0	0
INIAV039_EDMS200014967-1a_HK55VDSXY_L1.scaffolds.fasta	yes	2019	Portugal	INSA	Food	meat	N	N	32	aroC(17)	dnaN(18)	hemD(22)	hisD(17)	purE(5)	sucA(21)	thrA(19)	0	0	0	1	0	0	1	0	0	0	0	0	0	0	0	0	0	0	0	0	0	0	0	0	0	1	0	0	0	0	1	0	0
INIAV040_EDMS200014968-1a_HK55VDSXY_L1.scaffolds.fasta		2019	Portugal	INSA	Food	meat	N	N	32	aroC(17)	dnaN(18)	hemD(22)	hisD(17)	purE(5)	sucA(21)	thrA(19)	0	0	0	1	0	0	1	0	0	0	0	0	0	0	0	0	0	0	0	0	0	0	0	0	0	0	0	0	0	0	1	0	0
INIAV041_EDMS200014969-1a_HK55VDSXY_L1.scaffolds.fasta	yes	2019	Portugal	INSA	Food	meat	N	N	32	aroC(17)	dnaN(18)	hemD(22)	hisD(17)	purE(5)	sucA(21)	thrA(19)	0	0	0	1	0	0	1	0	0	0	0	0	0	0	0	0	0	0	0	0	1	0	0	0	0	0	0	0	0	0	1	0	0
INIAV042_EDMS200014970-1a_HK55VDSXY_L1.scaffolds.fasta		2019	Portugal	INSA	Food	meat	N	N	32	aroC(17)	dnaN(18)	hemD(22)	hisD(17)	purE(5)	sucA(21)	thrA(19)	0	0	0	1	0	0	1	0	0	0	0	0	0	0	0	0	0	0	0	0	1	0	0	0	0	0	0	0	0	0	1	0	0
INIAV043_EDMS200014971-1a_HK55VDSXY_L1.scaffolds.fasta		2020	Portugal	INSA	Food	meat	N	N	32	aroC(17)	dnaN(18)	hemD(22)	hisD(17)	purE(5)	sucA(21)	thrA(19)	0	0	0	1	0	0	1	0	0	0	0	0	0	0	0	0	0	0	0	0	0	0	0	0	0	0	0	0	0	0	1	0	0
INIAV045_EDMS200014973-1a_HK55VDSXY_L1.scaffolds.fasta		2017	Portugal	INSA	Food	meat	N	N	32	aroC(17)	dnaN(18)	hemD(22)	hisD(17)	purE(5)	sucA(21)	thrA(19)	0	0	0	1	0	0	1	0	0	0	0	0	0	0	0	0	0	0	0	0	1	0	0	0	0	0	0	0	0	0	1	0	0
INIAV046_EDMS200014974-1a_HK55VDSXY_L1.scaffolds.fasta		2017	Portugal	INSA	Food	meat	N	N	32	aroC(17)	dnaN(18)	hemD(22)	hisD(17)	purE(5)	sucA(21)	thrA(19)	0	0	0	1	0	0	1	0	0	0	0	0	0	0	0	0	0	0	0	0	1	0	0	0	0	0	0	0	0	0	1	0	0
INIAV047_EDMS200014975-1a_HK55VDSXY_L1.scaffolds.fasta		2016	Portugal	INSA	Animal	Mixed sample types - animal ( laying hens) and environmental	N	N	32	aroC(17)	dnaN(18)	hemD(22)	hisD(17)	purE(5)	sucA(21)	thrA(19)	0	0	0	1	0	0	0	0	0	0	0	0	0	0	0	0	0	0	0	0	0	0	0	0	0	0	0	0	0	0	0	0	0
INIAV048_EDMS200014976-1a_HK55VDSXY_L1.scaffolds.fasta	yes	2018	Portugal	INSA	Food	meat	N	N	32	aroC(17)	dnaN(18)	hemD(22)	hisD(17)	purE(5)	sucA(21)	thrA(19)	0	0	0	1	0	0	1	0	0	0	0	0	0	0	0	0	0	0	0	0	1	0	0	0	0	0	0	0	0	0	1	0	0
INIAV049_EDMS200014977-1a_HK55VDSXY_L1.scaffolds.fasta		2018	Portugal	INSA	Food	meat	N	N	32	aroC(17)	dnaN(18)	hemD(22)	hisD(17)	purE(5)	sucA(21)	thrA(19)	0	0	0	1	0	0	1	0	0	0	0	0	0	0	0	0	0	0	0	0	0	0	0	0	0	0	0	0	0	0	1	0	0
INIAV050_EDMS200014978-1a_HK55VDSXY_L1.scaffolds.fasta	yes	2020	Portugal	INSA	Food	meat	N	N	32	aroC(17)	dnaN(18)	hemD(22)	hisD(17)	purE(5)	sucA(21)	thrA(19)	0	0	1	1	0	0	1	1	0	1	0	0	1	0	0	0	0	0	0	0	1	0	1	0	0	0	0	0	0	0	1	0	0
INIAV051_EDMS200014979-1a_HK55VDSXY_L1.scaffolds.fasta		2020	Portugal	INSA	Food	meat	N	N	32	aroC(17)	dnaN(18)	hemD(22)	hisD(17)	purE(5)	sucA(21)	thrA(19)	0	0	0	1	0	0	0	0	0	0	0	0	0	0	0	0	0	0	0	0	0	0	0	0	0	0	0	0	0	0	0	0	0
INIAV052_EDMS200014980-1a_HHGNVDSXY_L4.scaffolds.fasta		2020	Portugal	INSA	Food	meat	N	N	32	aroC(17)	dnaN(18)	hemD(22)	hisD(17)	purE(5)	sucA(21)	thrA(19)	0	0	1	1	0	0	1	0	0	1	0	0	0	0	0	0	0	0	0	0	0	0	1	0	0	0	0	0	0	0	1	0	0
INIAV083_EDMS200015011-1a_HK57GDSXY_L2.scaffolds.fasta		2018	Portugal	INSA	Food	meat	N	N	32	aroC(17)	dnaN(18)	hemD(22)	hisD(17)	purE(5)	sucA(21)	thrA(19)	0	0	0	1	0	0	1	0	0	0	0	0	0	0	0	0	0	0	0	0	1	0	0	0	0	0	0	0	0	0	1	0	0
NG-26241_25_1_19_lib436616_7080_3.scaffolds.fasta		2018	Italy	ISS	Human	Urine	N	N	32	aroC(17)	dnaN(18)	hemD(22)	hisD(17)	purE(5)	sucA(21)	thrA(19)	0	0	0	1	0	0	0	1	0	0	0	1	0	0	0	0	0	0	0	1	1	0	0	0	0	0	0	0	0	0	1	0	0
NG-26241_2_1_15_lib436601_7080_3.scaffolds.fasta	yes	2014	Italy	ISS	Human	Faeces	N	N	32	aroC(17)	dnaN(18)	hemD(22)	hisD(17)	purE(5)	sucA(21)	thrA(19)	0	0	0	1	0	0	1	0	0	0	0	0	0	0	0	0	0	0	0	0	1	0	0	0	0	0	0	0	0	0	1	0	0
NG-26241_2_2_15_lib436602_7080_3.scaffolds.fasta		2014	Italy	ISS	Human	Faeces	N	N	32	aroC(17)	dnaN(18)	hemD(22)	hisD(17)	purE(5)	sucA(21)	thrA(19)	0	0	0	1	0	0	0	0	0	0	0	1	0	0	0	0	0	0	0	1	0	0	0	0	0	0	0	0	0	0	1	0	0
NG-26241_32_6_14_lib436607_7080_3.scaffolds.fasta		2013	Italy	ISS	Human	Faeces	N	N	32	aroC(17)	dnaN(18)	hemD(22)	hisD(17)	purE(5)	sucA(21)	thrA(19)	0	0	0	1	0	0	0	0	0	0	0	0	0	0	0	0	0	0	0	0	0	0	0	0	0	0	0	0	0	0	0	0	0
NG-26241_33_15_14_lib436597_7080_3.scaffolds.fasta		2013	Italy	ISS	Human	Faeces	N	N	32	aroC(17)	dnaN(18)	hemD(22)	hisD(17)	purE(5)	sucA(21)	thrA(19)	0	0	0	1	0	0	0	0	0	0	0	0	0	0	0	0	0	0	0	0	0	0	0	0	0	0	0	0	0	0	0	0	0
NG-26241_38_20_17_lib436604_7080_3.scaffolds.fasta		2016	Italy	ISS	Human	Faeces	N	N	32	aroC(17)	dnaN(18)	hemD(22)	hisD(17)	purE(5)	sucA(21)	thrA(19)	0	0	0	1	0	0	0	0	0	0	0	0	0	0	0	0	0	0	0	0	0	0	0	0	0	0	0	0	0	0	0	0	0
NG-26241_4_20_16_lib436610_7080_3.scaffolds.fasta		2015	Italy	ISS	Human	Faeces	N	N	32	aroC(17)	dnaN(18)	hemD(22)	hisD(17)	purE(5)	sucA(21)	thrA(19)	0	0	0	1	0	0	0	0	0	0	0	0	0	0	0	0	0	0	0	0	0	0	0	0	0	0	0	0	0	0	0	0	0
NG-26241_4_26_19_lib436613_7080_3.scaffolds.fasta		2018	Italy	ISS	Human	Faeces	N	N	32	aroC(17)	dnaN(18)	hemD(22)	hisD(17)	purE(5)	sucA(21)	thrA(19)	0	0	0	1	0	0	0	0	0	0	0	1	0	0	0	0	0	0	0	1	0	0	0	0	0	0	0	0	0	0	1	0	0
NG-26241_4_28_19_lib436614_7080_3.scaffolds.fasta		2018	Italy	ISS	Human	Faeces	N	N	32	aroC(17)	dnaN(18)	hemD(22)	hisD(17)	purE(5)	sucA(21)	thrA(19)	0	0	0	1	0	0	0	1	0	0	0	1	0	0	0	0	0	0	0	1	1	0	0	0	0	0	0	0	0	0	1	0	0
NG-26241_4_30_19_lib436615_7080_3.scaffolds.fasta		2018	Italy	ISS	Human	Faeces	N	N	32	aroC(17)	dnaN(18)	hemD(22)	hisD(17)	purE(5)	sucA(21)	thrA(19)	0	0	0	1	0	0	0	0	0	0	0	1	0	0	0	0	0	0	0	1	1	0	0	0	0	0	0	0	0	0	1	0	0
NG-26241_51_19_19_lib436618_7080_3.scaffolds.fasta		2019	Italy	ISS	Human	Faeces	N	N	32	aroC(17)	dnaN(18)	hemD(22)	hisD(17)	purE(5)	sucA(21)	thrA(19)	0	0	0	1	0	0	0	0	0	0	0	1	0	0	0	0	0	0	0	1	0	0	0	0	0	0	0	0	0	0	1	0	0
NG-26241_5_7_16_lib436609_7080_3.scaffolds.fasta	yes	2015	Italy	ISS	Human	Faeces	N	N	32	aroC(17)	dnaN(18)	hemD(22)	hisD(17)	purE(5)	sucA(21)	thrA(19)	0	0	0	1	0	0	0	1	0	0	0	1	0	0	0	0	0	0	0	1	1	0	0	0	0	0	1	0	0	0	1	0	0
NG-26241_5_8_16_lib436611_7080_3.scaffolds.fasta		2015	Italy	ISS	Human	Faeces	N	N	32	aroC(17)	dnaN(18)	hemD(22)	hisD(17)	purE(5)	sucA(21)	thrA(19)	0	0	0	1	0	0	0	1	0	0	0	1	0	0	0	0	0	0	0	1	1	0	0	0	0	0	0	0	0	0	1	0	0
NG-26241_61_2_14_lib436598_7080_3.scaffolds.fasta		2014	Italy	ISS	Human	Faeces	N	N	32	aroC(17)	dnaN(18)	hemD(22)	hisD(17)	purE(5)	sucA(21)	thrA(19)	0	0	0	1	0	0	0	1	0	0	0	1	0	0	0	0	0	0	0	1	1	0	0	0	0	0	0	0	0	0	1	0	0
NG-26241_63_19_17_lib436605_7080_3.scaffolds.fasta	yes	2017	Italy	ISS	Human	Faeces	N	N	32	aroC(17)	dnaN(18)	hemD(22)	hisD(17)	purE(5)	sucA(21)	thrA(19)	0	0	0	1	0	0	1	0	0	0	0	0	0	0	0	0	0	0	0	0	1	0	0	0	0	0	0	0	0	0	1	0	0
NG-26241_64_4_14_lib436599_7080_3.scaffolds.fasta		2014	Italy	ISS	Human	Urine	N	N	32	aroC(17)	dnaN(18)	hemD(22)	hisD(17)	purE(5)	sucA(21)	thrA(19)	0	0	0	1	0	0	0	1	0	0	0	1	0	0	0	0	0	0	0	1	1	0	0	0	0	0	0	0	0	0	1	0	0
NG-26241_6_11_20_lib436606_7080_3.scaffolds.fasta	yes	2019	Italy	ISS	Human	Blood	N	N	32	aroC(17)	dnaN(18)	hemD(22)	hisD(17)	purE(5)	sucA(21)	thrA(19)	0	0	0	1	0	0	0	1	0	0	0	0	0	0	0	1	0	0	0	1	1	0	0	0	0	0	0	0	0	0	1	0	0
NG-26241_71_14_13_lib436595_7080_3.scaffolds.fasta		2013	Italy	ISS	Human	Faeces	N	N	32	aroC(17)	dnaN(18)	hemD(22)	hisD(17)	purE(5)	sucA(21)	thrA(19)	0	0	0	1	0	0	0	0	0	0	0	0	0	0	0	0	0	0	0	0	0	0	0	0	0	0	0	0	0	0	0	0	0
NG-26241_73_1_15_lib436608_7080_3.scaffolds.fasta		2015	Italy	ISS	Human	Faeces	N	N	32	aroC(17)	dnaN(18)	hemD(22)	hisD(17)	purE(5)	sucA(21)	thrA(19)	0	0	0	1	0	0	0	1	0	0	0	1	0	0	0	0	0	0	0	1	1	0	0	0	0	0	0	0	0	0	1	0	0
NG-26241_73_6_13_lib436596_7080_3.scaffolds.fasta	yes	2013	Italy	ISS	Human	Faeces	N	N	32	aroC(17)	dnaN(18)	hemD(22)	hisD(17)	purE(5)	sucA(21)	thrA(19)	0	0	0	1	0	0	0	1	0	0	0	1	0	0	0	0	0	0	0	1	1	0	0	0	0	0	0	0	0	0	1	0	0
NG-26241_83_10_19_lib436617_7080_3.scaffolds.fasta		2019	Italy	ISS	Human	Faeces	N	Peru	32	aroC(17)	dnaN(18)	hemD(22)	hisD(17)	purE(5)	sucA(21)	thrA(19)	0	0	1	1	0	0	1	1	0	1	0	0	1	0	0	0	0	0	0	0	1	0	1	0	0	0	0	0	0	0	1	0	0
NG-26241_83_11_19_lib436619_7080_3.scaffolds.fasta		2019	Italy	ISS	Human	Faeces	N	N	32	aroC(17)	dnaN(18)	hemD(22)	hisD(17)	purE(5)	sucA(21)	thrA(19)	0	0	0	1	0	0	0	0	0	0	0	1	0	0	0	0	0	0	0	1	1	0	0	0	0	0	0	0	0	0	1	0	0
NG-26241_83_15_17_lib436612_7080_3.scaffolds.fasta		2017	Italy	ISS	Human	Faeces	N	N	32	aroC(17)	dnaN(18)	hemD(22)	hisD(17)	purE(5)	sucA(21)	thrA(19)	0	0	0	1	0	0	0	0	0	0	0	0	0	0	0	0	0	0	0	0	0	0	0	0	0	0	0	0	0	0	0	0	0
NG-26241_8_7_11_lib436594_7080_3.scaffolds.fasta		2011	Italy	ISS	Human	Faeces	N	N	32	aroC(17)	dnaN(18)	hemD(22)	hisD(17)	purE(5)	sucA(21)	thrA(19)	0	0	0	1	0	0	0	0	0	0	0	0	0	0	0	0	0	0	0	0	0	0	0	0	0	0	0	0	0	0	0	0	0
NG-26241_93_4_14_lib436600_7080_3.scaffolds.fasta		2014	Italy	ISS	Human	Faeces	N	N	32	aroC(17)	dnaN(18)	hemD(22)	hisD(17)	purE(5)	sucA(21)	thrA(19)	0	0	0	1	0	0	0	0	0	0	0	0	0	0	0	0	0	0	0	0	0	0	0	0	0	0	0	0	0	0	0	0	0
S070FOHM17.scaffolds.fasta	yes	2017	Sweden	PHAS	Human	Faeces		Sweden	32	aroC(17)	dnaN(18)	hemD(22)	hisD(17)	purE(5)	sucA(21)	thrA(19)	0	0	0	1	0	0	0	0	0	0	0	0	0	0	0	0	0	0	0	0	0	0	0	0	0	0	0	0	0	0	0	0	0
S137FOHM19.scaffolds.fasta		2019	Sweden	PHAS	Human	Faeces		Germany	32	aroC(17)	dnaN(18)	hemD(22)	hisD(17)	purE(5)	sucA(21)	thrA(19)	0	0	0	1	0	0	0	0	0	0	0	0	0	0	0	0	0	0	0	0	0	0	0	0	0	0	0	0	0	0	0	0	0
S14-0909.scaffolds.fasta		2014	Poland	PIWET	Food	neck skin- broilers	N	N	32	aroC(17)	dnaN(18)	hemD(22)	hisD(17)	purE(5)	sucA(21)	thrA(19)	0	0	0	1	0	0	1	0	0	0	0	0	0	0	0	0	0	0	0	0	0	0	0	0	0	0	0	0	0	0	1	0	0
S14_0026_201218_3419_S19_L001.scaffolds.fasta		2014	Poland	PIWET	Food	Meat from broilers	N	N	32	aroC(17)	dnaN(18)	hemD(22)	hisD(17)	purE(5)	sucA(21)	thrA(19)	0	0	0	1	0	0	1	0	0	0	0	0	0	0	0	0	0	0	0	0	0	0	0	0	0	0	0	0	0	0	1	0	0
S14_0212_201218_3420_S22_L001.scaffolds.fasta		2014	Poland	PIWET	Food	Meat from broilers	N	N	32	aroC(17)	dnaN(18)	hemD(22)	hisD(17)	purE(5)	sucA(21)	thrA(19)	0	0	0	1	0	0	1	0	0	0	0	0	0	0	0	0	0	0	0	0	0	0	0	0	0	0	0	0	0	0	1	0	0
S14_0310_201218_3423_S8_L001.scaffolds.fasta		2014	Poland	PIWET	Food	Meat from broilers	N	N	32	aroC(17)	dnaN(18)	hemD(22)	hisD(17)	purE(5)	sucA(21)	thrA(19)	0	0	0	1	0	0	1	0	0	0	0	0	0	0	0	0	0	0	0	0	0	0	0	0	0	0	0	0	0	0	1	0	0
S14_0635_201218_3421_S2_L001.scaffolds.fasta	yes	2014	Poland	PIWET	Food	Meat from broilers	N	N	32	aroC(17)	dnaN(18)	hemD(22)	hisD(17)	purE(5)	sucA(21)	thrA(19)	0	0	0	1	0	0	1	0	0	0	0	0	0	0	0	0	0	0	0	0	0	0	0	0	0	0	0	0	0	0	1	0	0
S14_0722_201218_3424_S11_L001.scaffolds.fasta		2014	Poland	PIWET	Food	neck skin- broilers	N	N	32	aroC(17)	dnaN(18)	hemD(22)	hisD(17)	purE(5)	sucA(21)	thrA(19)	0	0	0	1	0	0	1	0	0	0	0	0	0	0	1	0	0	0	0	0	0	0	0	0	0	0	0	0	0	1	1	0	0
S14_0723_201218_3422_S4_L001.scaffolds.fasta	yes	2014	Poland	PIWET	Food	Meat from broilers	N	N	32	aroC(17)	dnaN(18)	hemD(22)	hisD(17)	purE(5)	sucA(21)	thrA(19)	0	0	0	1	0	0	1	0	0	0	0	0	0	0	1	0	0	0	0	0	0	0	0	0	0	0	0	0	0	1	1	0	0
S14_0920_201218_3425_S14_L001.scaffolds.fasta	yes	2014	Poland	PIWET	Food	neck skin- broilers	N	N	32	aroC(17)	dnaN(18)	hemD(22)	hisD(17)	purE(5)	sucA(21)	thrA(19)	0	0	0	1	0	0	1	0	0	0	0	0	0	0	1	0	0	0	0	0	0	0	0	0	0	0	0	0	0	1	1	0	0
S14_0997_201218_3416_S10_L001.scaffolds.fasta	yes	2014	Poland	PIWET	Food	Meat from broilers	N	N	32	aroC(17)	dnaN(18)	hemD(22)	hisD(17)	purE(5)	sucA(21)	thrA(19)	0	0	0	1	0	0	1	0	0	0	0	0	0	0	0	0	0	0	0	0	0	0	0	0	0	0	0	0	0	0	1	0	0
S14_1282_201218_3417_S13_L001.scaffolds.fasta		2014	Poland	PIWET	Food	Meat from broilers	N	N	32	aroC(17)	dnaN(18)	hemD(22)	hisD(17)	purE(5)	sucA(21)	thrA(19)	0	0	0	1	0	0	1	0	0	0	0	0	0	0	0	0	0	0	0	0	0	0	0	0	0	0	0	0	0	0	1	0	0
S14_1416_201218_3418_S16_L001.scaffolds.fasta		2014	Poland	PIWET	Food	Meat from broilers	N	N	32	aroC(17)	dnaN(18)	hemD(22)	hisD(17)	purE(5)	sucA(21)	thrA(19)	0	0	0	1	0	0	1	0	0	0	0	0	0	0	0	0	0	0	0	0	0	0	0	0	0	0	0	0	0	0	1	0	0
S15BD00770_S95.scaffolds.fasta		2015	Belgium	Sciensano	Human	pus	N	N	32	aroC(17)	dnaN(18)	hemD(22)	hisD(17)	purE(5)	sucA(21)	thrA(19)	0	0	0	1	0	0	0	0	0	0	0	0	0	0	0	0	0	0	0	0	0	1	0	0	0	0	0	0	0	0	0	1	0
S15BD01310_S96.scaffolds.fasta		2015	Belgium	Sciensano	Human	faeces	N	N	32	aroC(17)	dnaN(18)	hemD(22)	hisD(17)	purE(5)	sucA(21)	thrA(19)	0	0	0	1	0	0	0	0	0	0	0	0	0	0	0	0	0	0	0	0	0	1	0	0	0	0	0	0	0	0	0	1	0
S15BD05612_S97.scaffolds.fasta		2015	Belgium	Sciensano	Human	faeces	N	N	32	aroC(17)	dnaN(18)	hemD(22)	hisD(17)	purE(5)	sucA(21)	thrA(19)	0	0	0	1	0	0	0	0	0	0	0	0	0	0	0	0	0	0	0	0	0	1	0	0	0	0	0	0	0	0	0	1	0
S15BD06879_S98.scaffolds.fasta		2015	Belgium	Sciensano	Human	faeces	N	N	32	aroC(17)	dnaN(18)	hemD(22)	hisD(17)	purE(5)	sucA(21)	thrA(19)	0	0	0	1	0	1	0	0	0	0	0	0	0	0	1	0	0	0	1	1	0	0	0	0	0	0	0	0	0	0	0	0	0
S15BD07518_S99.scaffolds.fasta	yes	2015	Belgium	Sciensano	Human	faeces	N	N	32	aroC(17)	dnaN(18)	hemD(22)	hisD(17)	purE(5)	sucA(21)	thrA(19)	0	0	0	1	0	0	0	1	0	0	0	1	0	0	0	0	0	0	0	1	1	0	0	0	0	0	0	0	0	0	1	0	0
S15BD10379_S100.scaffolds.fasta		2015	Belgium	Sciensano	Human	faeces	N	N	32	aroC(17)	dnaN(18)	hemD(22)	hisD(17)	purE(5)	sucA(21)	thrA(19)	0	0	1	1	0	0	1	1	0	1	0	0	1	0	0	0	0	0	0	0	1	0	1	1	0	0	0	0	0	0	1	0	0
S15_0333_201218_3426_S17_L001.scaffolds.fasta	yes	2015	Poland	PIWET	Animal	environmental sample - boot swabs	N	N	32	aroC(17)	dnaN(18)	hemD(22)	hisD(17)	purE(5)	sucA(21)	thrA(19)	0	0	0	1	0	0	1	0	0	0	0	0	0	0	0	0	0	0	0	0	0	0	0	0	0	0	0	0	0	0	1	0	0
S15_0335_201218_3427_S20_L001.scaffolds.fasta		2014	Poland	PIWET	Animal	environmental sample - boot swabs	N	N	32	aroC(17)	dnaN(18)	hemD(22)	hisD(17)	purE(5)	sucA(21)	thrA(19)	0	0	0	1	0	0	1	0	0	0	0	0	0	0	0	0	0	0	0	0	0	0	0	0	0	0	0	0	0	0	1	0	0
S15_1553_201218_3428_S23_L001.scaffolds.fasta		2015	Poland	PIWET	Animal	environmental sample - boot swabs	N	N	32	aroC(17)	dnaN(18)	hemD(22)	hisD(17)	purE(5)	sucA(21)	thrA(19)	0	0	0	1	0	0	1	0	0	0	0	0	0	0	0	0	0	0	0	0	0	0	0	0	0	0	0	0	0	0	1	0	0
S15_1575_210216_3636_S26_L001.scaffolds.fasta		2015	Poland	PIWET	Animal	environmental sample - boot swabs	N	N	32	aroC(17)	dnaN(18)	hemD(22)	hisD(17)	purE(5)	sucA(21)	thrA(19)	0	0	0	1	0	0	1	0	0	0	0	0	0	0	0	0	0	0	0	0	0	0	0	0	0	0	0	0	0	0	1	0	0
S17BD03580_S101.scaffolds.fasta	yes	2017	Belgium	Sciensano	Human	faeces	N	N	32	aroC(17)	dnaN(18)	hemD(22)	hisD(17)	purE(5)	sucA(21)	thrA(19)	0	0	0	1	0	0	1	1	0	0	0	0	0	0	0	0	0	0	0	0	1	0	0	0	0	0	0	0	0	0	1	0	0
S17BD03820_S102.scaffolds.fasta		2017	Belgium	Sciensano	Human	faeces	N	N	32	aroC(17)	dnaN(18)	hemD(22)	hisD(17)	purE(5)	sucA(21)	thrA(19)	0	0	0	1	0	0	1	1	0	0	0	0	0	0	0	0	0	0	0	0	1	0	0	0	0	0	0	0	0	0	1	0	0
S17BD05112_S103.scaffolds.fasta		2017	Belgium	Sciensano	Human	faeces	N	N	32	aroC(17)	dnaN(18)	hemD(22)	hisD(17)	purE(5)	sucA(21)	thrA(19)	0	0	0	1	0	0	0	0	0	0	0	0	0	0	0	0	0	0	0	0	0	0	0	0	0	0	0	0	0	0	0	0	0
S17BD07444_S104.scaffolds.fasta	yes	2017	Belgium	Sciensano	Human	faeces	N	N	32	aroC(17)	dnaN(18)	hemD(22)	hisD(17)	purE(5)	sucA(21)	thrA(19)	0	0	0	1	0	0	0	1	0	0	0	1	0	0	0	0	0	0	0	1	0	0	0	0	0	0	0	0	0	0	1	0	0
S17BD07925_S105.scaffolds.fasta		2017	Belgium	Sciensano	Human	faeces	N	N	32	aroC(17)	dnaN(18)	hemD(22)	hisD(17)	purE(5)	sucA(21)	thrA(19)	0	0	0	1	0	0	0	0	0	0	0	0	0	0	0	0	0	0	0	0	0	0	0	0	0	0	0	0	0	0	0	0	0
S17FP04495_S32.scaffolds.fasta		2017	Belgium	Sciensano	Food	food sample - neck skin	N	N	32	aroC(17)	dnaN(18)	hemD(22)	hisD(17)	purE(5)	sucA(21)	thrA(19)	0	0	0	1	0	0	0	1	0	0	0	0	0	0	1	0	0	0	0	0	1	0	0	0	1	0	0	0	0	0	1	0	0
S17FP05487_S33.scaffolds.fasta		2017	Belgium	Sciensano	Animal	Meat from broilers (Gallus gallus) - meat preparation	N	N	32	aroC(17)	dnaN(18)	hemD(22)	hisD(17)	purE(5)	sucA(21)	thrA(19)	0	0	0	1	0	0	1	1	0	0	0	0	0	0	0	0	0	0	0	0	1	0	0	0	0	0	0	0	0	0	1	0	0
S17FP07270_S82.scaffolds.fasta		2017	Belgium	Sciensano	Food	Meat from broilers (Gallus gallus) - meat preparation	N	N	32	aroC(17)	dnaN(18)	hemD(22)	hisD(17)	purE(5)	sucA(21)	thrA(19)	0	0	0	1	0	0	1	0	0	0	0	0	0	0	0	0	0	0	0	0	0	0	0	0	0	0	0	0	0	0	1	0	0
S17FP07311_S83.scaffolds.fasta		2017	Belgium	Sciensano	Food	Meat from broilers (Gallus gallus) - meat preparation	N	N	32	aroC(17)	dnaN(18)	hemD(22)	hisD(17)	purE(5)	sucA(21)	thrA(19)	0	0	0	1	0	0	1	1	0	0	0	0	0	0	0	0	0	0	0	0	1	0	0	0	0	0	0	0	0	0	1	0	0
S17FP11020_S84.scaffolds.fasta		2017	Belgium	Sciensano	Food	Meat from broilers (Gallus gallus) - meat preparation	N	N	32	aroC(17)	dnaN(18)	hemD(22)	hisD(17)	purE(5)	sucA(21)	thrA(19)	0	0	0	1	0	0	1	1	0	0	0	0	0	0	0	0	0	0	0	0	1	0	0	0	0	0	0	0	0	0	1	0	0
S18BD00539_S106.scaffolds.fasta		2018	Belgium	Sciensano	Human	faeces	N	N	32	aroC(17)	dnaN(18)	hemD(22)	hisD(17)	purE(5)	sucA(21)	thrA(19)	0	0	0	1	0	0	0	0	0	0	0	0	0	0	0	0	1	0	0	0	0	0	0	0	0	0	0	0	0	0	0	0	0
S18BD01648_S1.scaffolds.fasta	yes	2018	Belgium	Sciensano	Human	faeces	N	Peru	32	aroC(17)	dnaN(18)	hemD(22)	hisD(17)	purE(5)	sucA(21)	thrA(19)	0	0	1	1	0	0	1	1	0	1	0	0	1	0	0	0	0	0	0	0	1	0	1	0	1	0	0	0	0	0	1	0	0
S18BD02037_S2.scaffolds.fasta		2018	Belgium	Sciensano	Human	faeces	N	N	-	aroC(17)	dnaN(18)	hemD(22)	hisD(17)	purE(5)	sucA(21)	thrA(~19)	0	0	1	1	0	0	1	1	0	1	0	0	1	0	0	0	0	0	0	0	1	0	1	0	0	0	0	0	0	0	1	0	0
S18BD04096_S3.scaffolds.fasta		2018	Belgium	Sciensano	Human	faeces	N	N	32	aroC(17)	dnaN(18)	hemD(22)	hisD(17)	purE(5)	sucA(21)	thrA(19)	0	0	0	1	0	0	0	1	0	0	0	0	0	0	1	0	0	0	0	0	1	0	0	0	1	0	0	0	0	0	1	0	0
S18BD06686_S4.scaffolds.fasta		2018	Belgium	Sciensano	Human	faeces	N	N	-	aroC(17)	dnaN(18)	hemD(22)	hisD(17)	purE(5)	sucA(21)	thrA(~19)	0	0	1	1	0	0	1	0	0	1	0	0	1	0	0	0	0	0	0	0	1	0	1	0	0	0	0	0	0	0	1	0	0
S18BD07341_S5.scaffolds.fasta		2018	Belgium	Sciensano	Human	faeces	N	N	32	aroC(17)	dnaN(18)	hemD(22)	hisD(17)	purE(5)	sucA(21)	thrA(19)	0	0	0	1	0	0	1	0	0	0	0	0	0	0	0	0	0	0	0	0	1	0	0	0	0	0	0	0	0	0	1	0	0
S18FP03807_S85.scaffolds.fasta		2018	Belgium	Sciensano	Animal	environmental sample - boot swabs	N	N	32	aroC(17)	dnaN(18)	hemD(22)	hisD(17)	purE(5)	sucA(21)	thrA(19)	0	0	0	1	0	0	0	0	0	0	0	0	0	0	1	0	0	0	0	0	0	0	0	0	1	0	0	0	0	0	1	0	0
S18FP04834_S86.scaffolds.fasta		2018	Belgium	Sciensano	Food	Meat from broilers (Gallus gallus) - meat preparation	N	N	32	aroC(17)	dnaN(18)	hemD(22)	hisD(17)	purE(5)	sucA(21)	thrA(19)	0	0	0	1	0	0	1	1	0	0	0	0	0	0	0	0	0	0	0	0	1	0	0	0	0	0	0	0	0	0	1	0	0
S18FP05826_S87.scaffolds.fasta		2018	Belgium	Sciensano	Food	Meat from bovine animals and pig - meat preparation	N	N	32	aroC(17)	dnaN(18)	hemD(22)	hisD(17)	purE(5)	sucA(21)	thrA(19)	0	0	0	1	0	0	1	0	0	0	0	0	0	0	0	0	0	0	0	0	0	0	0	0	0	0	0	0	0	0	1	0	0
S18FP06890_S88.scaffolds.fasta		2018	Belgium	Sciensano	Food	Meat from broilers (Gallus gallus) - meat preparation	N	N	32	aroC(17)	dnaN(18)	hemD(22)	hisD(17)	purE(5)	sucA(21)	thrA(19)	0	0	0	1	0	0	1	0	0	0	0	0	0	0	0	0	0	0	0	0	0	0	0	0	0	0	0	0	0	0	1	0	0
S18FP08246_S89.scaffolds.fasta		2018	Belgium	Sciensano	Food	Meat from broilers (Gallus gallus) - meat preparation	N	N	32	aroC(17)	dnaN(18)	hemD(22)	hisD(17)	purE(5)	sucA(21)	thrA(19)	0	0	0	1	0	0	0	1	0	0	0	0	0	0	1	0	0	0	0	0	1	0	0	0	1	0	0	0	0	0	1	0	0
S18FP08354_S90.scaffolds.fasta		2018	Belgium	Sciensano	Food	food sample - neck skin	N	N	32	aroC(17)	dnaN(18)	hemD(22)	hisD(17)	purE(5)	sucA(21)	thrA(19)	0	0	0	1	0	0	0	1	0	0	0	0	0	0	1	0	0	0	0	0	1	0	0	0	1	0	0	0	0	0	1	0	0
S18FP10204_S92.scaffolds.fasta	yes	2018	Belgium	Sciensano	Animal	Compound feedingstuffs	N	N	32	aroC(17)	dnaN(18)	hemD(22)	hisD(17)	purE(5)	sucA(21)	thrA(19)	0	0	0	1	0	0	1	1	0	0	0	0	0	0	0	0	0	0	0	0	1	0	0	0	0	0	0	0	0	0	1	0	0
S18_0416_201218_3430_S5_L001.scaffolds.fasta		2018	Poland	PIWET	Animal	environmental sample - boot swabs	N	N	32	aroC(17)	dnaN(18)	hemD(22)	hisD(17)	purE(5)	sucA(21)	thrA(19)	0	0	0	1	0	0	1	0	0	0	0	0	0	0	0	0	0	0	0	0	0	0	0	0	0	0	0	0	0	0	1	0	0
S18_0481_201218_3433_S12_L001.scaffolds.fasta		2018	Poland	PIWET	Food	Meat from broilers	N	N	32	aroC(17)	dnaN(18)	hemD(22)	hisD(17)	purE(5)	sucA(21)	thrA(19)	0	0	0	1	0	0	1	0	0	0	0	0	0	0	0	0	0	0	0	0	0	0	0	0	0	0	0	0	0	0	1	0	0
S18_0680_201218_3431_S6_L001.scaffolds.fasta		2018	Poland	PIWET	Animal	environmental sample - boot swabs	N	N	32	aroC(17)	dnaN(18)	hemD(22)	hisD(17)	purE(5)	sucA(21)	thrA(19)	0	0	0	1	0	0	1	0	0	0	0	0	0	0	0	0	0	0	0	0	0	0	0	0	0	0	0	0	0	0	1	0	0
S18_1058_201218_3432_S9_L001.scaffolds.fasta		2018	Poland	PIWET	Animal	environmental sample - boot swabs	N	N	32	aroC(17)	dnaN(18)	hemD(22)	hisD(17)	purE(5)	sucA(21)	thrA(19)	0	0	0	1	0	0	1	0	0	0	0	0	0	0	0	0	0	0	0	0	0	0	0	0	0	0	0	0	0	0	1	0	0
S18_1678_201218_3434_S15_L001.scaffolds.fasta		2018	Poland	PIWET	Food	neck skin- broilers	N	N	32	aroC(17)	dnaN(18)	hemD(22)	hisD(17)	purE(5)	sucA(21)	thrA(19)	0	0	0	1	0	0	1	0	0	0	0	0	0	0	0	0	0	0	0	0	0	0	0	0	0	0	0	0	0	0	1	0	0
S18_1828_201218_3435_S18_L001.scaffolds.fasta		2018	Poland	PIWET	Food	neck skin- broilers	N	N	32	aroC(17)	dnaN(18)	hemD(22)	hisD(17)	purE(5)	sucA(21)	thrA(19)	0	0	0	1	0	0	1	0	0	0	0	0	0	0	0	0	0	0	0	0	0	0	0	0	0	0	0	0	0	0	1	0	0
S18_1936_201218_3436_S21_L001.scaffolds.fasta		2018	Poland	PIWET	Food	neck skin- broilers	N	N	32	aroC(17)	dnaN(18)	hemD(22)	hisD(17)	purE(5)	sucA(21)	thrA(19)	0	0	0	1	0	0	1	0	0	0	0	0	0	0	0	0	0	0	0	0	0	0	0	0	0	0	0	0	0	0	1	0	0
S193FOHM18.scaffolds.fasta	yes	2018	Sweden	PHAS	Human	Faeces		Sweden	32	aroC(17)	dnaN(18)	hemD(22)	hisD(17)	purE(5)	sucA(21)	thrA(19)	0	0	0	1	0	0	1	1	0	0	0	0	0	0	0	0	0	0	0	0	1	0	0	0	0	0	0	0	0	0	1	0	0
S199FOHM13.scaffolds.fasta		2013	Sweden	PHAS	Human	Urine		Sweden	32	aroC(17)	dnaN(18)	hemD(22)	hisD(17)	purE(5)	sucA(21)	thrA(19)	0	0	0	1	0	0	0	0	0	0	0	0	0	0	0	0	0	0	0	0	0	0	0	0	0	0	0	0	0	0	0	0	0
S19BD01884_S6.scaffolds.fasta		2019	Belgium	Sciensano	Human	faeces	N	N	32	aroC(17)	dnaN(18)	hemD(22)	hisD(17)	purE(5)	sucA(21)	thrA(19)	0	0	0	1	0	0	1	1	0	0	0	0	0	0	0	0	0	0	0	0	1	0	0	0	0	0	0	0	0	0	1	0	0
S19BD03623_S7.scaffolds.fasta		2019	Belgium	Sciensano	Human	faeces	N	N	32	aroC(17)	dnaN(18)	hemD(22)	hisD(17)	purE(5)	sucA(21)	thrA(19)	0	0	0	1	0	0	1	1	0	0	0	0	0	0	0	0	0	0	0	0	1	0	0	0	0	0	0	0	0	0	1	0	0
S19BD06290_S8.scaffolds.fasta		2019	Belgium	Sciensano	Human	faeces	N	N	-	aroC(17)	dnaN(18)	hemD(22)	hisD(17)	purE(5)	sucA(21)	thrA(~19)	0	0	0	1	0	0	1	0	0	0	0	0	0	0	0	0	0	0	0	0	1	0	0	0	0	0	0	0	1	0	1	0	0
S19BD07258_S9.scaffolds.fasta	yes	2019	Belgium	Sciensano	Human	faeces	N	N	32	aroC(17)	dnaN(18)	hemD(22)	hisD(17)	purE(5)	sucA(21)	thrA(19)	0	0	1	1	0	0	1	1	0	1	0	0	1	0	0	0	0	0	0	0	1	0	1	0	0	0	0	0	0	0	1	0	0
S19_0755_210216_3637_S31_L001.scaffolds.fasta		2019	Poland	PIWET	Animal	environmental sample - boot swabs	N	N	32	aroC(17)	dnaN(18)	hemD(22)	hisD(17)	purE(5)	sucA(21)	thrA(19)	0	0	0	1	0	0	1	1	0	0	0	0	0	0	0	0	0	0	0	0	1	0	0	0	0	0	0	0	0	0	1	0	0
S19_1258_200616_2755_S24_L001.scaffolds.fasta	yes	2019	Poland	PIWET	Animal	animal sample - organ/tissue	N	N	32	aroC(17)	dnaN(18)	hemD(22)	hisD(17)	purE(5)	sucA(21)	thrA(19)	0	0	0	1	0	0	1	0	0	0	0	0	0	0	0	0	0	0	0	0	1	0	0	0	0	0	0	0	0	0	1	0	0
S209FOHM13.scaffolds.fasta		2013	Sweden	PHAS	Human	Faeces		Sweden	32	aroC(17)	dnaN(18)	hemD(22)	hisD(17)	purE(5)	sucA(21)	thrA(19)	0	0	0	1	0	0	0	0	0	0	0	0	0	0	0	0	0	0	0	0	0	0	0	0	0	0	0	0	0	0	0	0	0
S20BD00044_S10.scaffolds.fasta		2020	Belgium	Sciensano	Human	faeces	N	N	32	aroC(17)	dnaN(18)	hemD(22)	hisD(17)	purE(5)	sucA(21)	thrA(19)	0	0	0	1	0	0	0	1	0	0	0	0	0	0	1	0	0	0	0	0	1	0	0	0	1	0	0	0	0	0	1	0	0
S20BD01912_S11.scaffolds.fasta		2020	Belgium	Sciensano	Human	faeces	N	N	-	aroC(17)	dnaN(18)	hemD(22)	hisD(17)	purE(5)	sucA(21)	thrA(~19)	0	0	0	1	0	0	0	1	0	0	0	0	0	0	0	0	0	0	0	1	1	0	0	0	0	0	0	0	0	0	1	0	0
S20BD02919_S12.scaffolds.fasta		2020	Belgium	Sciensano	Human	faeces	N	N	-	aroC(17)	dnaN(18)	hemD(22)	hisD(17)	purE(5)	sucA(21)	thrA(~19)	0	0	0	1	0	0	0	1	0	0	0	0	0	0	1	0	0	0	0	0	1	0	0	0	1	0	0	0	0	0	1	0	0
S20BD04202_S13.scaffolds.fasta	yes	2020	Belgium	Sciensano	Human	faeces	N	N	32	aroC(17)	dnaN(18)	hemD(22)	hisD(17)	purE(5)	sucA(21)	thrA(19)	0	0	0	1	0	0	0	1	0	0	0	0	0	0	1	0	0	0	0	0	1	0	0	0	1	0	0	0	0	0	1	0	0
S20BD04280_S14.scaffolds.fasta		2020	Belgium	Sciensano	Human	faeces	N	N	32	aroC(17)	dnaN(18)	hemD(22)	hisD(17)	purE(5)	sucA(21)	thrA(19)	0	0	0	1	0	0	1	1	0	0	0	0	0	0	0	0	0	0	0	0	1	0	0	0	0	0	0	0	0	0	1	0	0
S20FP02749_S93.scaffolds.fasta	yes	2020	Belgium	Sciensano	Animal	environmental sample - boot swabs	N	N	32	aroC(17)	dnaN(18)	hemD(22)	hisD(17)	purE(5)	sucA(21)	thrA(19)	0	0	0	1	0	0	0	1	0	0	0	0	0	0	1	0	0	0	0	0	1	0	0	0	1	0	0	0	0	0	1	0	0
S20FP03377_S94.scaffolds.fasta	yes	2020	Belgium	Sciensano	Feed	Compound feedingstuffs	N	N	32	aroC(17)	dnaN(18)	hemD(22)	hisD(17)	purE(5)	sucA(21)	thrA(19)	0	0	0	1	0	0	0	1	0	0	0	0	0	0	1	0	0	0	0	0	1	0	0	0	1	0	0	0	0	0	1	0	0
S217FOHM18.scaffolds.fasta		2018	Sweden	PHAS	Human	Faeces		Sweden	32	aroC(17)	dnaN(18)	hemD(22)	hisD(17)	purE(5)	sucA(21)	thrA(19)	0	0	0	1	0	0	1	0	0	0	0	0	0	0	0	0	0	0	0	0	0	0	0	0	1	0	0	0	0	0	0	0	1
S228FOHM18.scaffolds.fasta		2018	Sweden	PHAS	Human	Faeces		Sweden	32	aroC(17)	dnaN(18)	hemD(22)	hisD(17)	purE(5)	sucA(21)	thrA(19)	0	0	0	1	0	0	1	0	0	0	0	0	0	0	0	0	0	0	0	0	0	0	0	0	1	0	0	0	0	0	0	0	1
S234FOHM18.scaffolds.fasta		2018	Sweden	PHAS	Human	Faeces		Sweden	32	aroC(17)	dnaN(18)	hemD(22)	hisD(17)	purE(5)	sucA(21)	thrA(19)	0	0	0	1	0	0	1	0	0	0	0	0	0	0	0	0	0	0	0	0	0	0	0	0	1	0	0	0	0	0	0	0	1
S353FOHM10.scaffolds.fasta		2010	Sweden	PHAS	Human	Faeces		UNK	32	aroC(17)	dnaN(18)	hemD(22)	hisD(17)	purE(5)	sucA(21)	thrA(19)	0	0	0	1	0	0	0	0	0	0	0	0	0	0	0	0	0	0	0	0	0	0	0	0	0	0	0	0	0	0	0	0	0
S455FOHM19.scaffolds.fasta		2019	Sweden	PHAS	Human	Faeces		Sweden	32	aroC(17)	dnaN(18)	hemD(22)	hisD(17)	purE(5)	sucA(21)	thrA(19)	0	0	0	1	0	0	0	0	0	0	0	0	0	0	0	0	0	0	0	0	0	0	0	0	0	0	0	0	0	0	0	0	0
S504FOHM10.scaffolds.fasta		2010	Sweden	PHAS	Human	Faeces		UNK	32	aroC(17)	dnaN(18)	hemD(22)	hisD(17)	purE(5)	sucA(21)	thrA(19)	0	0	0	1	0	0	0	0	0	0	0	0	0	0	0	0	0	0	0	0	0	0	0	0	0	0	0	0	0	0	0	0	0
S635FOHM16.scaffolds.fasta		2016	Sweden	PHAS	Human	Faeces		Sweden	32	aroC(17)	dnaN(18)	hemD(22)	hisD(17)	purE(5)	sucA(21)	thrA(19)	0	0	0	1	0	0	0	0	0	0	0	0	0	0	0	0	0	0	0	0	0	0	0	0	0	0	0	0	0	0	0	0	0
S675FOHM19.scaffolds.fasta		2019	Sweden	PHAS	Human	Faeces		Vietnam	32	aroC(17)	dnaN(18)	hemD(22)	hisD(17)	purE(5)	sucA(21)	thrA(19)	0	0	1	1	0	0	1	1	0	1	0	0	1	0	0	0	0	0	0	0	1	0	1	0	0	0	0	0	0	0	1	0	0
S693FOHM18.scaffolds.fasta		2018	Sweden	PHAS	Human	Faeces		Sweden	32	aroC(17)	dnaN(18)	hemD(22)	hisD(17)	purE(5)	sucA(21)	thrA(19)	0	0	0	1	0	0	0	0	0	0	0	0	0	0	0	0	0	0	0	0	0	0	0	0	0	0	0	0	0	0	0	0	0
S735FOHM18.scaffolds.fasta		2018	Sweden	PHAS	Human	Urine		Sweden	32	aroC(17)	dnaN(18)	hemD(22)	hisD(17)	purE(5)	sucA(21)	thrA(19)	0	0	0	1	0	0	0	0	0	0	0	0	0	0	0	0	0	0	0	0	0	0	0	0	0	0	0	0	0	0	0	0	0
S884FOHM17.scaffolds.fasta		2017	Sweden	PHAS	Human	Faeces		Sweden	32	aroC(17)	dnaN(18)	hemD(22)	hisD(17)	purE(5)	sucA(21)	thrA(19)	0	0	0	1	0	0	0	0	0	0	0	0	0	0	0	0	0	0	0	0	0	0	0	0	0	0	0	0	0	0	0	0	0
S890FOHM12.scaffolds.fasta		2012	Sweden	PHAS	Human	Blood		Sweden	32	aroC(17)	dnaN(18)	hemD(22)	hisD(17)	purE(5)	sucA(21)	thrA(19)	0	0	0	1	0	0	1	1	0	0	0	0	0	0	0	0	0	0	0	0	1	0	0	0	0	0	0	0	0	0	1	0	0
S917FOHM17.scaffolds.fasta		2017	Sweden	PHAS	Human	Faeces		Sweden	32	aroC(17)	dnaN(18)	hemD(22)	hisD(17)	purE(5)	sucA(21)	thrA(19)	0	0	0	1	0	0	0	0	0	0	0	0	0	0	0	0	0	0	0	0	0	0	0	0	0	0	0	0	0	0	0	0	0
[truncated: 25 more columns]

## Sheet: accesion number
Title: Evolutionary dynamics of the multidrug-resistant Salmonella Infantis harbouring the pESI megaplasmid across Europe
Authors: Alba P, Diaconu EL, Carfora V, Battisti A, Franco A, Ceyssens PJ, Graells-Garcia C, Slettemeås JS, Zając M, Skarżyńska M, Wasyl D, Clemente L, Caniça M, Manageiro V, Börjesson S, Franz E, Östlund E, Söderlund R, Garcia-Fernandez A , Villa L.
Legend: ENA accesion numbers of the isoaltes sequenced in this study
Sequence ID	long read accesion number	short read accesion number
0244_13_201218_3414_S3_L001	ERR15658843	ERR15647837
0824_13_201218_3413_S1_L001	ERR15658844	ERR15647840
ERR2209376	ERR15729591	ERR2209376
ERR2209379	ERR15729592	ERR2209379
ERR2209390	ERR15729594	ERR2209390
18051758-SLM_S26_L001	ERR15658846	ERR15596099
201204_M06578.2010-01-1416_S12_L001	ERR15658848	ERR15606521
201204_M06578.2014-60-1812_S19_L001	ERR15658849	ERR15606527
201204_M06578.2019-01-1564-1_S24_L001	ERR15658850	ERR15606532
201211_M06578.2020-01-2785_S3_L001	ERR15658851	ERR15606536
201211_M06578.2020-01-6_S1_L001	ERR15658852	ERR15606539
20572-2015-SLM_S40_L001	ERR16086261	ERR15596102
224358	ERR15658845	ERR2209698
272352-2018-SLM_S44_L001	ERR15658847	ERR15596105
NG-26241_2_1_15_lib436601_7080_3	ERR15658865	ERR15563441
NG-26241_5_7_16_lib436609_7080_3	ERR15729313	ERR15563424
NG-26241_63_19_17_lib436605_7080_3	ERR15729314	ERR15563421
NG-26241_6_11_20_lib436606_7080_3	ERR15729315	ERR15563419
NG-26241_73_6_13_lib436596_7080_3	ERR15729316	ERR15563435
ERR2209369	ERR15729589	ERR2209369
S070FOHM17	ERR15658870	ERR15646238
ERR2209371	ERR15729590	ERR2209371
S15BD07518_S99	ERR15658875	ERR15605950
S17BD03580_S101	ERR15658877	ERR15605952
S17BD07444_S104	ERR15658878	ERR15605955
S18BD01648_S1	ERR15658879	ERR15605963
S193FOHM18	ERR15658881	ERR15646240
ERR2209385	ERR15729593	ERR2209385
S19BD07258_S9	ERR15658882	ERR15605978
S20BD04202_S13	ERR15658884	ERR15605982
INIAV012_EDMS200014940-1a_HK55VDSXY_L1	ERR15729448	ERR15651796
INIAV013_EDMS200014941-1a_HK55VDSXY_L1	ERR16086286	ERR15651797
INIAV014_EDMS200014942-1a_HK55VDSXY_L1	ERR16086288	ERR15651798
INIAV036_EDMS200014964-1a_HK55VDSXY_L1	ERR15729449	ERR15651799
INIAV037_EDMS200014965-1a_HK55VDSXY_L1	ERR16086290	ERR15651800
INIAV039_EDMS200014967-1a_HK55VDSXY_L1	ERR15729444	ERR15651802
INIAV041_EDMS200014969-1a_HK55VDSXY_L1	ERR15729445	ERR15651804
INIAV048_EDMS200014976-1a_HK55VDSXY_L1	ERR15729446	ERR15651810
INIAV050_EDMS200014978-1a_HK55VDSXY_L1	ERR15729447	ERR15651812
S14_0635_201218_3421_S2_L001	ERR15658871	ERR15647856
S14_0723_201218_3422_S4_L001	ERR15658872	ERR15647858
S14_0920_201218_3425_S14_L001	ERR15658873	ERR15647859
S14_0997_201218_3416_S10_L001	ERR15658874	ERR15647860
S15_0333_201218_3426_S17_L001	ERR15658876	ERR15647863
S18FP10204_S92	ERR15658880	ERR15605974
S19_1258_200616_2755_S24_L001	ERR15658883	ERR15647875
S20FP02749_S93	ERR15658885	ERR15605984
S20FP03377_S94	ERR15658886	ERR15605985
DTU2015-94-PRJ994-Salmonella-Infantis-13017779-5_S7_L001		ERR15596112
S15BD00770_S95		ERR15605946
INIAV052_EDMS200014980-1a_HHGNVDSXY_L4		ERR15651814
0768_13_201218_3415_S7_L001		ERR15647838
0791_13_201215_3412_S24_L001		ERR15647839
10BKT037308_S45		ERR15646232
1101_12_201215_3408_L001		ERR15647841
1102-4-2015-SLM_S39_L001		ERR15596095
1130_12_201215_3410_S18_L001		ERR15647842
1141_12_201215_3411_S21_L001		ERR15647843
1156_12_201215_3409_S15_L001		ERR15647844
117522		ERR15569661
11BKT065741_S50		ERR15646233
12BKT017920_S56		ERR15646234
13002124-23		ERR15569662
1302_11_201210_3388_S4_L001		ERR15647845
13065790_182		ERR15569664
1344_12_201215_3407_S9_L001		ERR15647846
1345_12_201215_3405_S2_L001		ERR15647847
13BKT006879_S62		ERR15646235
13BKT047537_S68		ERR15646236
14BKT000118_S82		ERR15646237
16040020		ERR15569665
16072334-SLM_S41_L001		ERR15596097
16074345		ERR15569666
16080595		ERR15569667
16093824		ERR15569668
1744-13		ERR15647848
1765_11_201215_3402_S17_L001		ERR15647849
1772_11_201215_3403_S20_L001		ERR15647850
18056441-SLM_S27_L001		ERR15596100
1877-2015-SLM_S38_L001		ERR15596101
1904_10_201210_3387_S1_L001		ERR15647851
201204_M06578.2002-22-59-6_S9_L001		ERR15606518
201204_M06578.2003-22-310_S10_L001		ERR15606519
201204_M06578.2004-01-2043_S11_L001		ERR15606520
201204_M06578.2010-01-1802-2_S13_L001		ERR15606521
201204_M06578.2012-01-4382_S16_L001		ERR15606523
201204_M06578.2012-01-4512_S17_L001		ERR15606524
201204_M06578.2012-60-1799-2_S15_L001		ERR15606525
201204_M06578.2014-01-83-2_S18_L001		ERR15606526
201204_M06578.2017-01-4534_S20_L001		ERR15606528
201204_M06578.2018-01-1257_S21_L001		ERR15606529
201204_M06578.2018-01-27685_S23_L001		ERR15606530
201204_M06578.2018-01-9082_S22_L001		ERR15606531
201211_M06578.1999-01-3531_S5_L001		ERR15606533
201211_M06578.2000-01-1060_S8_L001		ERR15606534
201211_M06578.2020-01-1121-1_S2_L001		ERR15606535
201211_M06578.2020-01-3978_S4_L001		ERR15606537
201211_M06578.2020-01-4245_S6_L001		ERR15606538
207214-2017-SLM_S33_L001		ERR15596103
2124-19		ERR15569660
23656-2018-SLM_S43_L001		ERR15596104
3199-2016-SLM_S37_L001		ERR15596106
34455-54		ERR15569670
345451-2018-SLM_S30_L001		ERR15596107
43358		ERR15569672
46849-2017-SLM_S34_L001		ERR15596108
62727		ERR15569673
74329-2017-SLM_S36_L001		ERR15596109
75324		ERR15569675
78881-2017-SLM_S35_L001		ERR15596110
DTU2014-1023-PRJ994-Salmonella-Infantis-65790-185_S11_L001		ERR15596111
DTU2015-96-PRJ994-Salmonella-Infantis-14057027-15_S9_L001		ERR15596113
ERR2209372		ERR2209372
ERR2209373		ERR2209373
ERR2209374		ERR2209374
ERR2209375		ERR2209375
ERR2209380		ERR2209380
ERR2209382		ERR2209382
ERR2209384		ERR2209384
ERR2209387		ERR2209387
ERR2209389		ERR2209389
13046066		ERR15569663
ERR2209394		ERR2209394
INIAV038_EDMS200014966-1a_HK55VDSXY_L1		ERR15651801
INIAV040_EDMS200014968-1a_HK55VDSXY_L1		ERR15651803
INIAV042_EDMS200014970-1a_HK55VDSXY_L1		ERR15651805
INIAV043_EDMS200014971-1a_HK55VDSXY_L1		ERR15651806
INIAV045_EDMS200014973-1a_HK55VDSXY_L1		ERR15651807
INIAV046_EDMS200014974-1a_HK55VDSXY_L1		ERR15651808
INIAV047_EDMS200014975-1a_HK55VDSXY_L1		ERR15651809
INIAV049_EDMS200014977-1a_HK55VDSXY_L1		ERR15651811
INIAV051_EDMS200014979-1a_HK55VDSXY_L1		ERR15651813
INIAV083_EDMS200015011-1a_HK57GDSXY_L2		ERR15651815
15082627-1_S12_L001		ERR15596096
17024840-3_S32_L001		ERR15596098
41875		ERR15569671
67515-1		ERR15569674
ERR2209366		ERR2209366
ERR2209367		ERR2209367
ERR2209368		ERR2209368
ERR2209370		ERR2209370
ERR2209377		ERR2209377
ERR2209378		ERR2209378
ERR2209381		ERR2209381
ERR2209383		ERR2209383
ERR2209386		ERR2209386
ERR2209388		ERR2209388
NG-26241_25_1_19_lib436616_7080_3		ERR15563443
NG-26241_2_2_15_lib436602_7080_3		ERR15563441
NG-26241_32_6_14_lib436607_7080_3		ERR15563440
NG-26241_33_15_14_lib436597_7080_3		ERR15563439
NG-26241_38_20_17_lib436604_7080_3		ERR15563438
NG-26241_4_20_16_lib436610_7080_3		ERR15563429
NG-26241_4_26_19_lib436613_7080_3		ERR15563428
NG-26241_4_28_19_lib436614_7080_3		ERR15563427
NG-26241_4_30_19_lib436615_7080_3		ERR15563426
NG-26241_51_19_19_lib436618_7080_3		ERR15563425
NG-26241_5_8_16_lib436611_7080_3		ERR15563423
NG-26241_61_2_14_lib436598_7080_3		ERR15563422
NG-26241_64_4_14_lib436599_7080_3		ERR15563420
S14-0909		ERR15647852
S14_0026_201218_3419_S19_L001		ERR15647853
S14_0212_201218_3420_S22_L001		ERR15647854
S14_0310_201218_3423_S8_L001		ERR15647855
S14_0722_201218_3424_S11_L001		ERR15647857
S14_1282_201218_3417_S13_L001		ERR15647861
S14_1416_201218_3418_S16_L001		ERR15647862
NG-26241_71_14_13_lib436595_7080_3		ERR15563437
NG-26241_73_1_15_lib436608_7080_3		ERR15563436
NG-26241_83_10_19_lib436617_7080_3		ERR15563434
NG-26241_83_11_19_lib436619_7080_3		ERR15563433
NG-26241_83_15_17_lib436612_7080_3		ERR15563432
NG-26241_8_7_11_lib436594_7080_3		ERR15563431
S15_0335_201218_3427_S20_L001		ERR15647864
S15_1553_201218_3428_S23_L001		ERR15647865
S15_1575_210216_3636_S26_L001		ERR15647866
NG-26241_93_4_14_lib436600_7080_3		ERR15563430
S137FOHM19		ERR15646239
S15BD01310_S96		ERR15605947
S15BD05612_S97		ERR15605948
S15BD06879_S98		ERR15605949
S17FP04495_S32		ERR15605957
S17FP05487_S33		ERR15605958
S17FP07270_S82		ERR15605959
S17FP07311_S83		ERR15605960
S17FP11020_S84		ERR15605961
S15BD10379_S100		ERR15605951
S17BD03820_S102		ERR15605953
S17BD05112_S103		ERR15605954
S17BD07925_S105		ERR15605956
S18BD00539_S106		ERR15605962
S18BD02037_S2		ERR15605964
S18FP03807_S85		ERR15605968
S18FP04834_S86		ERR15605969
S18FP05826_S87		ERR15605970
S18FP06890_S88		ERR15605971
S18FP08246_S89		ERR15605972
S18FP08354_S90		ERR15605973
S18_0416_201218_3430_S5_L001		ERR15647867
S18_0481_201218_3433_S12_L001		ERR15647868
S18_0680_201218_3431_S6_L001		ERR15647869
S18_1058_201218_3432_S9_L001		ERR15647870
S18_1678_201218_3434_S15_L001		ERR15647871
S18_1828_201218_3435_S18_L001		ERR15647872
S18_1936_201218_3436_S21_L001		ERR15647873
S18BD04096_S3		ERR15605965
S18BD06686_S4		ERR15605966
S18BD07341_S5		ERR15605967
S199FOHM13		ERR15646241
S19BD01884_S6		ERR15605975
S19BD03623_S7		ERR15605976
S19_0755_210216_3637_S31_L001		ERR15647874
S19BD06290_S8		ERR15605977
S209FOHM13		ERR15646242
S20BD00044_S10		ERR15605979
S20BD01912_S11		ERR15605980
S20BD02919_S12		ERR15605981
S20BD04280_S14		ERR15605983
S217FOHM18		ERR15646243
S228FOHM18		ERR15646244
S234FOHM18		ERR15646245
S353FOHM10		ERR15646246
S455FOHM19		ERR15646250
S504FOHM10		ERR15646248
S635FOHM16		ERR15646249
S675FOHM19		ERR15646250
S693FOHM18		ERR15646251
S735FOHM18		ERR15646252
S884FOHM17		ERR15646253
S890FOHM12		ERR15646254
S917FOHM17		ERR15646255

## Sheet: assemblies quality data
Title: Evolutionary dynamics of the multidrug-resistant Salmonella Infantis harbouring the pESI megaplasmid across Europe
Authors: Alba P, Diaconu EL, Carfora V, Battisti A, Franco A, Ceyssens PJ, Graells-Garcia C, Slettemeås JS, Zając M, Skarżyńska M, Wasyl D, Clemente L, Caniça M, Manageiro V, Börjesson S, Franz E, Östlund E, Söderlund R, Garcia-Fernandez A , Villa L.
Legend: Quality data of the short reads assemblies, calculated with Quast (https://github.com/ablab/quast )
Assembly	# contigs	# contigs (>= 1000 bp)	# contigs (>= 50000 bp)	Largest contig	Total length	N50
0244_13_201218_3414_S3_L001.scaffolds	46	33	20	1195293	4923797	444545
0768_13_201218_3415_S7_L001.scaffolds	44	32	19	978356	4918922	445057
0791_13_201215_3412_S24_L001.scaffolds	45	31	19	1195282	4918350	444545
0824_13_201218_3413_S1_L001.scaffolds	41	30	17	1195293	4917939	445057
10BKT037308_S45.scaffolds	49	41	20	902465	4713635	217999
1101_12_201215_3408_L001.scaffolds	48	36	20	1194538	4917507	444545
1102_4_2015_SLM_S39_L001.scaffolds	73	50	25	657707	4978346	372024
1130_12_201215_3410_S18_L001.scaffolds	49	34	20	1195293	4919565	444532
1141_12_201215_3411_S21_L001.scaffolds	45	33	21	1195283	4916881	445403
1156_12_201215_3409_S15_L001.scaffolds	47	36	19	1195290	4916292	444544
117522.scaffolds	47	42	21	1104904	4917779	217585
11BKT065741_S50.scaffolds	65	56	22	1049501	4647773	198122
12BKT017920_S56.scaffolds	43	36	22	1279836	5044596	204116
13002124_23.scaffolds	60	50	24	861005	4941099	203139
1302_11_201210_3388_S4_L001.scaffolds	46	34	20	1195293	4916252	445457
13046066.scaffolds	48	42	24	861000	4983887	227649
13065790_182.scaffolds	60	49	24	861005	4949312	203139
1344_12_201215_3407_S9_L001.scaffolds	41	33	18	1195293	4918040	444977
1345_12_201215_3405_S2_L001.scaffolds	56	36	20	1195293	4923327	444545
13BKT006879_S62.scaffolds	54	44	22	846764	4691074	203847
13BKT047537_S68.scaffolds	41	35	20	1195373	4627099	204115
14BKT000118_S82.scaffolds	48	37	23	1248310	4753270	203579
15082627_1_S12_L001.scaffolds	52	42	20	1099187	4892058	263494
16040020.scaffolds	64	57	28	860911	4912928	196803
16072334_SLM_S41_L001.scaffolds	75	53	22	800334	4988954	270770
16074345.scaffolds	144	123	33	649538	4935475	82373
16080595.scaffolds	63	54	31	861009	4956814	182592
16093824.scaffolds	67	58	25	860912	4923318	217589
17024840_3_S32_L001.scaffolds	81	39	17	1195376	4990918	333258
1744_13.scaffolds	59	46	23	755991	5068686	217635
1765_11_201215_3402_S17_L001.scaffolds	47	33	20	1195293	4917994	444545
1772_11_201215_3403_S20_L001.scaffolds	50	33	19	1195293	4920352	444544
18051758_SLM_S26_L001.scaffolds	107	78	31	331348	4949263	141302
18056441_SLM_S27_L001.scaffolds	103	71	32	498346	4988264	144164
1877_2015_SLM_S38_L001.scaffolds	91	74	31	422439	4935390	141497
1904_10_201210_3387_S1_L001.scaffolds	44	34	20	1194510	4915700	444557
201204_M06578.2002_22_59_6_S9_L001.scaffolds	37	27	17	876863	4626687	368253
201204_M06578.2003_22_310_S10_L001.scaffolds	44	33	19	1195275	4917151	444545
201204_M06578.2004_01_2043_S11_L001.scaffolds	38	29	18	871897	4629956	263444
201204_M06578.2010_01_1416_S12_L001.scaffolds	48	35	22	852675	4916387	342876
201204_M06578.2010_01_1802_2_S13_L001.scaffolds	50	31	19	869517	4846147	333572
201204_M06578.2012_01_4382_S16_L001.scaffolds	42	30	18	869256	4662220	276563
201204_M06578.2012_01_4512_S17_L001.scaffolds	45	35	19	869255	4709882	249133
201204_M06578.2012_60_1799_2_S15_L001.scaffolds	46	35	20	898880	4643651	204015
201204_M06578.2014_01_83_2_S18_L001.scaffolds	37	27	17	1193140	4673417	408741
201204_M06578.2014_60_18_1_2_S19_L001.scaffolds	48	39	20	1195362	4893773	438999
201204_M06578.2017_01_453_4_S20_L001.scaffolds	43	32	19	993098	4677237	417675
201204_M06578.2018_01_125_7_S21_L001.scaffolds	43	34	21	993098	4675713	263590
201204_M06578.2018_01_2768_5_S23_L001.scaffolds	36	28	17	1195344	4618324	264666
201204_M06578.2018_01_908_2_S22_L001.scaffolds	43	34	20	993098	4676090	417675
201204_M06578.2019_01_1564_1_S24_L001.scaffolds	45	35	20	1194257	4962624	444138
201211_M06578.1999_01_353_1_S5_L001.scaffolds	41	28	18	1238207	4668279	263492
201211_M06578.2000_01_1060_S8_L001.scaffolds	42	30	19	1238225	4637375	227655
201211_M06578.2020_01_1121_1_S2_L001.scaffolds	34	25	17	893655	4644310	368253
201211_M06578.2020_01_2785_S3_L001.scaffolds	53	40	20	1195374	4931057	444545
201211_M06578.2020_01_3978_S4_L001.scaffolds	111	56	17	701461	4698643	402045
201211_M06578.2020_01_4245_S6_L001.scaffolds	38	28	18	526595	4636395	368443
201211_M06578.2020_01_6_S1_L001.scaffolds	54	39	20	1195374	4993329	444544
20572_2015_SLM_S40_L001.scaffolds	131	114	38	256000	4928040	75349
207214_2017_SLM_S33_L001.scaffolds	128	54	31	836937	4954612	184477
2124_19.scaffolds	48	43	23	860905	4877927	203871
224358.scaffolds	220	163	33	275899	5266466	103882
23656_2018_SLM_S43_L001.scaffolds	72	48	25	558134	4928030	203763
272352_2018_SLM_S44_L001.scaffolds	66	48	22	750855	4923096	212697
3199_2016_SLM_S37_L001.scaffolds	76	60	31	496796	4973480	172727
34455_54.scaffolds	51	47	24	1105440	4954483	215912
345451_2018_SLM_S30_L001.scaffolds	135	87	31	394254	4993953	141241
41875.scaffolds	46	43	20	1195552	4956818	217585
43358.scaffolds	46	41	23	1105446	4916059	215912
46849_2017_SLM_S34_L001.scaffolds	132	60	27	840000	4968724	188836
62727.scaffolds	42	39	22	1104908	4870547	203780
67515_1.scaffolds	48	42	24	861010	4876115	217585
74329_2017_SLM_S36_L001.scaffolds	118	61	30	751971	4952613	152360
75324.scaffolds	39	36	19	1144774	4924013	280070
78881_2017_SLM_S35_L001.scaffolds	157	60	27	428744	5019097	195406
DTU2014_1023_PRJ994_Salmonella_Infantis_65790_185_S11_L001.scaffolds	53	38	18	1195773	4895568	398197
DTU2015_94_PRJ994_Salmonella_Infantis_13017779_5_S7_L001.scaffolds	48	36	18	1195369	4932852	444544
DTU2015_96_PRJ994_Salmonella_Infantis_14057027_15_S9_L001.scaffolds	42	34	17	1195360	4925741	444544
ERR2209366.scaffolds	98	23	17	1195280	4714902	526588
ERR2209367.scaffolds	53	34	21	745283	4666409	204014
ERR2209368.scaffolds	48	41	17	1029588	4958531	444166
ERR2209369.scaffolds	60	38	24	1031998	4935136	212673
ERR2209370.scaffolds	68	60	24	639256	4970816	187586
ERR2209371.scaffolds	57	40	22	960254	4933134	443869
ERR2209372.scaffolds	31	24	15	1237868	4621767	414594
ERR2209373.scaffolds	104	43	20	890437	4967225	450242
ERR2209374.scaffolds	90	58	15	1195360	4669074	526383
ERR2209375.scaffolds	41	32	17	1195377	4921746	435279
ERR2209376.scaffolds	54	48	23	1195375	5030977	245907
ERR2209377.scaffolds	83	33	19	1195186	4847170	444164
ERR2209378.scaffolds	29	22	13	1195186	4585108	526594
ERR2209379.scaffolds	104	52	23	973066	5022632	222274
ERR2209380.scaffolds	41	35	24	869834	4663537	194240
ERR2209381.scaffolds	58	48	22	1195375	4994164	245776
ERR2209382.scaffolds	29	24	16	1238053	4622262	414594
ERR2209383.scaffolds	34	27	16	915676	4742221	396536
ERR2209384.scaffolds	38	30	19	906527	4651819	433222
ERR2209385.scaffolds	49	40	25	656307	4923209	241483
ERR2209386.scaffolds	28	21	14	1195065	4567621	526588
ERR2209387.scaffolds	37	32	16	1195092	4932926	444107
ERR2209388.scaffolds	54	45	22	1195375	4987166	245749
ERR2209389.scaffolds	36	29	17	1032285	4643026	402918
ERR2209390.scaffolds	46	39	18	1195370	5036022	444586
ERR2209394.scaffolds	38	29	19	1034454	4665131	438707
INIAV011_EDMS200014939_1a_HK55VDSXY_L1.scaffolds	45	35	22	1145061	4916552	444037
INIAV012_EDMS200014940_1a_HK55VDSXY_L1.scaffolds	44	35	21	1145067	4940243	263264
INIAV013_EDMS200014941_1a_HK55VDSXY_L1.scaffolds	42	33	19	1145017	4940176	444133
INIAV014_EDMS200014942_1a_HK55VDSXY_L1.scaffolds	42	34	20	850117	4939446	345102
INIAV036_EDMS200014964_1a_HK55VDSXY_L1.scaffolds	60	49	25	1195279	4939723	203846
INIAV037_EDMS200014965_1a_HK55VDSXY_L1.scaffolds	46	38	19	1195194	4938557	444033
INIAV038_EDMS200014966_1a_HK55VDSXY_L1.scaffolds	46	37	20	850198	4919598	345102
INIAV039_EDMS200014967_1a_HK55VDSXY_L1.scaffolds	47	38	21	850117	4938176	332598
INIAV040_EDMS200014968_1a_HK55VDSXY_L1.scaffolds	52	42	23	754605	4964753	345089
INIAV041_EDMS200014969_1a_HK55VDSXY_L1.scaffolds	50	40	22	850199	4917467	345102
INIAV042_EDMS200014970_1a_HK55VDSXY_L1.scaffolds	47	37	21	1195276	4919574	444040
INIAV043_EDMS200014971_1a_HK55VDSXY_L1.scaffolds	45	35	21	850117	4905061	227339
INIAV045_EDMS200014973_1a_HK55VDSXY_L1.scaffolds	47	36	19	1179802	4904786	444127
INIAV046_EDMS200014974_1a_HK55VDSXY_L1.scaffolds	47	36	20	850188	4920904	345102
INIAV047_EDMS200014975_1a_HK55VDSXY_L1.scaffolds	35	28	19	871797	4677021	317893
INIAV048_EDMS200014976_1a_HK55VDSXY_L1.scaffolds	47	36	20	1195276	4921561	444272
INIAV049_EDMS200014977_1a_HK55VDSXY_L1.scaffolds	44	36	21	850117	5000438	345103
INIAV050_EDMS200014978_1a_HK55VDSXY_L1.scaffolds	59	48	20	1195279	4980292	333016
INIAV051_EDMS200014979_1a_HK55VDSXY_L1.scaffolds	45	34	20	526033	4657160	245601
INIAV052_EDMS200014980_1a_HHGNVDSXY_L4.scaffolds	57	49	23	708871	4978571	333472
INIAV083_EDMS200015011_1a_HK57GDSXY_L2.scaffolds	46	36	21	1144536	4920533	444246
NG_26241_2_1_15_lib436601_7080_3.scaffolds	54	44	25	1195273	4873642	196952
NG_26241_2_2_15_lib436602_7080_3.scaffolds	54	44	25	796776	4910109	217629
NG_26241_25_1_19_lib436616_7080_3.scaffolds	52	42	23	1195270	4922671	218061
NG_26241_32_6_14_lib436607_7080_3.scaffolds	39	31	20	1195273	4590689	204124
NG_26241_33_15_14_lib436597_7080_3.scaffolds	35	28	18	1195309	4605823	221511
NG_26241_38_20_17_lib436604_7080_3.scaffolds	44	34	20	878320	4657242	204116
NG_26241_4_20_16_lib436610_7080_3.scaffolds	40	31	20	620974	4689055	221511
NG_26241_4_26_19_lib436613_7080_3.scaffolds	46	39	22	902083	4944394	217806
NG_26241_4_28_19_lib436614_7080_3.scaffolds	56	44	24	1195270	4923969	217644
NG_26241_4_30_19_lib436615_7080_3.scaffolds	46	39	22	1195734	4926248	227769
NG_26241_51_19_19_lib436618_7080_3.scaffolds	50	40	23	1195489	4944285	204116
NG_26241_5_7_16_lib436609_7080_3.scaffolds	53	43	23	1195271	4878944	204115
NG_26241_5_8_16_lib436611_7080_3.scaffolds	54	47	23	1195723	4921153	216015
NG_26241_6_11_20_lib436606_7080_3.scaffolds	92	75	26	937699	4940147	197092
NG_26241_61_2_14_lib436598_7080_3.scaffolds	57	47	26	496222	4875850	203282
NG_26241_63_19_17_lib436605_7080_3.scaffolds	51	43	24	635792	4951326	217911
NG_26241_64_4_14_lib436599_7080_3.scaffolds	54	45	23	744044	4923368	216023
NG_26241_71_14_13_lib436595_7080_3.scaffolds	39	34	21	664182	4589564	204123
NG_26241_73_1_15_lib436608_7080_3.scaffolds	68	62	26	637736	4923679	160510
NG_26241_73_6_13_lib436596_7080_3.scaffolds	59	52	26	496222	4916736	196952
NG_26241_83_10_19_lib436617_7080_3.scaffolds	65	57	26	1195275	4984619	204115
NG_26241_83_11_19_lib436619_7080_3.scaffolds	52	41	24	1195196	4921205	216023
NG_26241_83_15_17_lib436612_7080_3.scaffolds	35	28	18	868480	4570203	326950
NG_26241_8_7_11_lib436594_7080_3.scaffolds	56	46	26	430289	4752426	189201
NG_26241_93_4_14_lib436600_7080_3.scaffolds	38	30	19	1195372	4575213	217629
S070FOHM17.scaffolds	41	36	22	1195293	4849052	255125
S137FOHM19.scaffolds	31	27	18	1195785	4660932	332725
S14_0026_201218_3419_S19_L001.scaffolds	46	34	20	1195293	4917007	444146
S14_0212_201218_3420_S22_L001.scaffolds	48	35	20	1195293	4918301	444545
S14_0310_201218_3423_S8_L001.scaffolds	48	33	20	1194514	4917684	444295
S14_0635_201218_3421_S2_L001.scaffolds	45	33	19	1195293	4914473	444534
S14_0722_201218_3424_S11_L001.scaffolds	46	34	20	1195865	4965377	444545
S14_0723_201218_3422_S4_L001.scaffolds	45	34	19	1195291	4964695	444337
S14_0909.scaffolds	56	40	24	476572	4912884	227294
S14_0920_201218_3425_S14_L001.scaffolds	47	37	20	1195293	4962529	444545
S14_0997_201218_3416_S10_L001.scaffolds	47	35	21	1194538	4896092	445459
S14_1282_201218_3417_S13_L001.scaffolds	49	36	20	1194538	4898565	444546
S14_1416_201218_3418_S16_L001.scaffolds	49	35	20	1194538	4898519	444546
S15_0333_201218_3426_S17_L001.scaffolds	48	34	20	1195293	4917558	444545
S15_0335_201218_3427_S20_L001.scaffolds	45	34	20	1195293	4916263	444545
S15_1553_201218_3428_S23_L001.scaffolds	46	34	20	1016929	4917096	263754
S15_1575_210216_3636_S26_L001.scaffolds	54	36	17	1195293	4928018	445057
S15BD00770_S95.scaffolds	94	80	34	233179	4737151	117161
S15BD01310_S96.scaffolds	83	71	34	244534	4762862	137600
S15BD05612_S97.scaffolds	65	50	27	444102	4773337	182021
S15BD06879_S98.scaffolds	75	68	35	275114	4621487	138174
S15BD07518_S99.scaffolds	81	70	28	437045	4920487	159398
S15BD10379_S100.scaffolds	112	99	37	205696	4974202	105556
S17BD03580_S101.scaffolds	79	64	32	385044	4911898	155015
S17BD03820_S102.scaffolds	72	59	26	800252	4910631	181591
S17BD05112_S103.scaffolds	47	37	24	682450	4569855	197082
S17BD07444_S104.scaffolds	60	50	29	405217	4915259	197083
S17BD07925_S105.scaffolds	41	33	23	599430	4555970	248247
S17FP04495_S32.scaffolds	112	102	35	221039	4947431	90284
S17FP05487_S33.scaffolds	86	77	32	361295	4921799	144099
S17FP07270_S82.scaffolds	77	64	34	444104	4905143	144149
S17FP07311_S83.scaffolds	70	59	32	444040	4909794	156059
S17FP11020_S84.scaffolds	91	83	38	416109	4906695	119361
S18_0416_201218_3430_S5_L001.scaffolds	45	33	19	1195293	4916926	444937
S18_0481_201218_3433_S12_L001.scaffolds	44	33	18	1195298	4928723	445057
S18_0680_201218_3431_S6_L001.scaffolds	47	34	20	1195293	4918356	445457
S18_1058_201218_3432_S9_L001.scaffolds	51	38	20	1194555	4916809	445458
S18_1678_201218_3434_S15_L001.scaffolds	44	34	20	1195292	4916408	444544
S18_1828_201218_3435_S18_L001.scaffolds	49	35	21	1195291	4917985	263922
S18_1936_201218_3436_S21_L001.scaffolds	47	34	20	1195293	4917956	444545
S18BD00539_S106.scaffolds	64	53	30	475419	4752004	174238
S18BD01648_S1.scaffolds	375	328	17	96600	5018772	27371
S18BD02037_S2.scaffolds	366	319	13	96902	4946245	26659
S18BD04096_S3.scaffolds	284	254	25	103723	4930165	34197
S18BD06686_S4.scaffolds	215	193	33	118761	4958228	46992
S18BD07341_S5.scaffolds	207	184	30	115499	4896211	47060
S18FP03807_S85.scaffolds	107	88	34	288499	4942170	105653
S18FP04834_S86.scaffolds	86	70	31	444093	4911236	152221
S18FP05826_S87.scaffolds	71	61	30	405128	4903502	156137
S18FP06890_S88.scaffolds	67	60	35	406962	4963673	152221
S18FP08246_S89.scaffolds	94	85	33	303740	4947428	119446
S18FP08354_S90.scaffolds	80	68	26	750281	4953910	172563
S18FP10204_S92.scaffolds	88	81	34	313889	4950949	130723
S19_0755_210216_3637_S31_L001.scaffolds	58	43	19	1195374	4934502	444544
S19_1258_200616_2755_S24_L001.scaffolds	51	36	20	1195374	4921288	437271
S193FOHM18.scaffolds	51	44	25	1195376	4951933	196961
S199FOHM13.scaffolds	41	33	21	931737	4670902	204115
S19BD01884_S6.scaffolds	181	163	29	156223	4897392	56006
S19BD03623_S7.scaffolds	238	214	26	105321	4891677	41503
S19BD06290_S8.scaffolds	192	170	33	181657	4912334	53872
S19BD07258_S9.scaffolds	218	193	31	172521	4931537	49188
S209FOHM13.scaffolds	35	33	19	1049601	4604084	226467
S20BD00044_S10.scaffolds	135	120	39	185063	4971190	83149
S20BD01912_S11.scaffolds	268	242	23	150798	4891777	35455
S20BD02919_S12.scaffolds	186	167	31	322890	4937813	56858
S20BD04202_S13.scaffolds	175	164	36	277041	4941077	57690
S20BD04280_S14.scaffolds	198	176	37	134679	4892097	53748
S20FP02749_S93.scaffolds	108	96	36	333472	4951251	95844
S20FP03377_S94.scaffolds	78	67	33	446215	4949413	155527
S217FOHM18.scaffolds	33	28	21	1195372	4699916	217829
S228FOHM18.scaffolds	41	34	21	1195373	4695660	217629
S234FOHM18.scaffolds	37	29	22	1195373	4699502	218090
S353FOHM10.scaffolds	32	27	20	1245139	4710443	204115
S455FOHM19.scaffolds	43	34	21	869257	4694998	204114
S504FOHM10.scaffolds	31	25	19	852673	4633727	217634
S635FOHM16.scaffolds	37	30	19	1195370	4629108	221511
S675FOHM19.scaffolds	58	52	25	1195375	4988610	183687
S693FOHM18.scaffolds	35	26	19	1237489	4767608	226897
S735FOHM18.scaffolds	35	30	20	1195373	4602127	217629
S884FOHM17.scaffolds	32	26	19	1195372	4600807	217630
S890FOHM12.scaffolds	57	44	24	961098	4878379	204568
S917FOHM17.scaffolds	26	24	18	1195373	4596922	329845

## Sheet: pESI total lenght
Title: Evolutionary dynamics of the multidrug-resistant Salmonella Infantis harbouring the pESI megaplasmid across Europe
Authors: Alba P, Diaconu EL, Carfora V, Battisti A, Franco A, Ceyssens PJ, Graells-Garcia C, Slettemeås JS, Zając M, Skarżyńska M, Wasyl D, Clemente L, Caniça M, Manageiro V, Börjesson S, Franz E, Östlund E, Söderlund R, Garcia-Fernandez A , Villa L.
Legend: Total length (bp) of the pESI-like found in the isolates of the study
Assembly	Total length
CP092041.1	250171
S14_0997_201218_3416	260882
pESI_S070FOHM17	264553
S14_0635_201218_3421	275404
pESI_S20FP03377	277010
pESI_S18FP10204	277020
pESI_ERR2209371	278316
CAJCKB010000002.1	278543
S14_0920_201218_3425	278550
JAKNRB010000002.1	278560
pESI_INIAV039	278563
S15_0333_201218_3426	278566
pESI_INIAV012	278575
pESI_INIAV013	278575
pESI_INIAV014	278575
pESI_INIAV037	278575
0824_13_201218_3413	278579
201204_2010_01_1416	278584
201204_2019_01_15641	278584
S14_0723_201218_3422	278607
pESI_ERR2209385	278615
pESI_ERR2209369	278631
pESI_INIAV036	278928
JAPHVD010000004.1	279127
pESI_S15BD07518	279741
pESI_S20BD04202	281278
pESI_18272352	281582
pESI_ERR2209390	282567
pESI_S17BD07444	282727
CP047882.1	285081
CP088902.1	285167
NG_26241_6_11_20	285246
pESI_NG_26241_2_1_15	285694
pESI_INIAV048	285732
S19_1258_200616_2755	285755
0244_13_201218_3414	285914
201211_2020_01_2785	286260
pESI_INIAV041	286350
NG_26241_63_19_17	286351
pESI_S17BD03580	286528
pESI_14224358	286931
pESI_S20FP02749	287081
201211_2020_01_6	287578
CP052834.1	288008
pESI_S193FOHM18	288122
pESI_15020572	288878
CP052791.1	289609
pESI_12037823	289902
OW849833.1	289917
pESI_11024547_4	290187
CP052793.1	290416
201204_2014_60_1812	290713
pESI_18051758	292547
NG_26241_73_6_13	292812
CP052812.1	293162
pESI_ERR2209379	293217
pESI_NG_26241_5_7_16	293474
CP051676.1	297707
OW849855.1	298892
CP052826.1	299741
CP052818.1	306853
pESI_ERR2209376	314053
CP016413.1	316160
CP016411.1	316814
pESI_S18BD01648	318223
CP052838.1	318524
CP052802.1	319023
CP093374.1	320713
CP038508.1	320892
pESI_INIAV050	320912
CP052786.1	321524
CP052788.1	322462
CP052840.1	322506
CP052828.1	322509
CP016409.1	322518
CP070303.1	322556
CP016407.1	323122
OW849859.1	323674
pESI_S19BD07258	325457

## Sheet: pESI_annotation
Title: Evolutionary dynamics of the multidrug-resistant Salmonella Infantis harbouring the pESI megaplasmid across Europe
Authors: Alba P, Diaconu EL, Carfora V, Battisti A, Franco A, Ceyssens PJ, Graells-Garcia C, Slettemeås JS, Zając M, Skarżyńska M, Wasyl D, Clemente L, Caniça M, Manageiro V, Börjesson S, Franz E, Östlund E, Söderlund R, Garcia-Fernandez A , Villa L.
Legend: CDS identified with the bakta annotation of the pESI'like megaplasmids studied
Gene	Non-unique Gene name	Annotation	No. isolates
traX	traX	IncI1-type conjugal transfer protein TraX	79
traU	;traU	conjugal transfer protein;TraU protein;Conjugal transfer protein TraU;TraU-like protein;IncI1-type conjugal transfer protein TraU	79
traT	traT	IncI1-type conjugal transfer protein TraT	79
ybtT	ybtT	yersiniabactin biosynthesis thioesterase YbtT	79
sdaC	;sdaC	HAAAP family transport protein;Serine transporter;Threonine/serine transporter TdcC;transporter	79
group_459		Hydrolase-4 domain-containing protein	79
group_447		Nickel ABC transporter periplasmic nickel-binding protein NikA	79
group_441		P fimbrial regulatory protein KS71A	79
group_432		hypothetical protein	79
group_425		hypothetical protein	79
group_416		Transposase	79
group_415		nikA protein	79
group_408		IS3 family transposase	79
group_407		hypothetical protein	79
traS	traS	putative conjugal transfer protein TraS	79
group_396		hypothetical protein	79
group_384		HEAT repeat domain-containing protein	79
group_381		Transposase	79
group_380		faeA-like family protein	79
ccdA	ccdA	type II toxin-antitoxin system antitoxin CcdA	79
group_372		Prophage P4 integrase	79
vagC	vagC	Virulence-associated protein VagC (function unknown)	79
group_355		hypothetical protein	79
group_354		Mutator family transposase	79
group_349		NikB-like protein	79
group_332		hypothetical protein	79
group_322		DUF977 domain-containing protein	79
group_317		hypothetical protein	79
group_306		DUF1778 domain-containing protein	79
group_301		Damage-inducible protein J	79
group_299		conjugal transfer protein	79
group_297		hypothetical protein	79
group_296		Cytoplasmic protein	79
group_287		Par-like protein	79
group_286		hypothetical protein	79
ccdB	ccdB	type II toxin-antitoxin system toxin CcdB	79
group_277		hypothetical protein	79
group_276		hypothetical protein	79
group_268		hypothetical protein	79
group_266		hypothetical protein	79
mazF	mazF	pemk protein	79
group_262		hypothetical protein	79
group_253		Tyrosine recombinase XerC	79
group_250		hypothetical protein	79
group_237		hypothetical protein	79
group_231		hypothetical protein	79
group_223	vapC	VapC toxin family PIN domain ribonuclease	79
group_221		Lytic transglycosylase	79
group_219		post-segregation killing PndC domain protein	79
group_218		hypothetical protein	79
group_214		hypothetical protein	79
pilP	pilP	type IV pilus biogenesis protein PilP	79
traH	traH	IncI1-type conjugal transfer lipoprotein TraH	79
group_210		GNAT family N-acetyltransferase	79
group_208		fimbrial protein	79
group_206		hypothetical protein	79
group_200		fimbrial protein	79
group_197		lytic transglycosylase	79
group_175		DUF1380 domain-containing protein	79
group_168		IS110 family transposase;Transposase	79
group_167		IS481 family transposase	79
group_161		Fimbrial major/minor subunit;fimbrial protein	79
group_160		hypothetical protein	79
trbB	trbB	IncI1-type conjugal transfer protein TrbB	79
group_155		DUF4942 domain-containing protein;methyltransferase	79
group_154		prepilin peptidase	79
group_147		hypothetical protein;Major facilitator superfamily permease;MFS transporter	79
group_140		Mutator family transposase;IS256 family transposase	79
group_138		KfrA-N domain-containing protein	79
group_132		SogS;SogL;hypothetical protein;LPD7 domain-containing protein;DNA primase;SogL DNA primase;DUF5710 domain-containing protein	79
irp1	;irp1	3-oxoacyl-(Acyl carrier protein) synthase II;yersiniabactin polyketide synthase HMWP1;Peptide/polyketide synthetase protein;Enterobactin synthase subunit F;yersiniabactin biosynthetic protein Irp1	79
group_129		Prepilin leader peptidase/N-methyltransferase	79
traQ	;traQ	hypothetical protein;conjugal transfer protein TraQ;TraQ	79
group_122		N-acetylmuramoyl-L-alanine amidase	79
group_121		hypothetical protein;Conjugal transfer protein TraM;conjugal transfer protein TraM	79
group_120		phospholipase D family protein;Phospholipase D	79
faeH	faeH	F4 (K88) fimbria minor subunit FaeH	79
group_115		Clp protease ClpE	79
traP	traP;	conjugal transfer protein TraP;hypothetical protein;IncI1-type conjugal transfer protein TraP	79
group_113		conjugal transfer protein TraF;hypothetical protein	79
group_112		hypothetical protein;conjugal transfer protein TraE	79
group_111		hypothetical protein	79
traW	traW	conjugal transfer protein TraW;IncI1-type conjugal transfer protein TraW	79
group_109		hypothetical protein	79
group_103		hypothetical protein	79
traJ	;traJ	IncI1 plasmid conjugative transfer protein TraJrelated to pilus biogenesis/retracton protein;plasmid transfer ATPase TraJ	79
group_99		Flp pilus assembly complex ATPase component TadA;Type II secretion system protein E;ATP-binding protein	79
group_98		Outer membrane protein	79
pilL	;pilL	hypothetical protein;type IV pilus biogenesis lipoprotein PilL;Lipoprotein PilL	79
kup	kup	potassium uptake protein	79
group_90		hypothetical protein	79
traR	;traR	Conjugal transfer protein TraR;IncI1-type conjugal transfer protein TraR;DUF6750 domain-containing protein	79
group_85		Chromosome (Plasmid) partitioning protein ParB;Plasmid-partitioning protein;ParB/RepB/Spo0J family plasmid partition protein	79
group_83		hypothetical protein	79
tnpIS3	;tnp-IS3	IS3 family transposase;Transposase IS3;integrase core domain-containing protein;Transposase	79
group_82		Mobile element protein	79
group_80		hypothetical protein	79
group_79		hypothetical protein	79
ybtA	ybtA	yersiniabactin transcriptional regulator YbtA	79
group_74		hypothetical protein	79
group_73		IncI1 plasmid conjugative transfer protein PilJ;PilJ protein	79
group_71		ISNCY family transposase	79
fyuA	fyuA	yersiniabactin receptor FyuA	79
group_68		site-specific integrase	79
traN	traN	IncI1-type conjugal transfer protein TraN	79
mazE	;mazE	Transcriptional regulator/antitoxin MazE;antitoxin	79
group_62		replication initiation protein	79
group_60		Integrase	79
group_57		Type II secretion system protein	79
group_55		pilus assembly protein PilO;PilO protein;hypothetical protein;Pilin accessory protein (PilO)	79
traI	;traI	Lipoprotein;IncI1-type conjugal transfer lipoprotein TraI	79
group_54		histidine phosphatase family protein;Histidine phosphatase family protein	79
ybtU	ybtU	yersiniabactin biosynthetic protein YbtU	79
pefC~~~faeD	pefC;;faeD	PefC/AfrB family outer membrane usher protein;Fimbrial outer membrane usher protein PefC;F4 (K88) fimbrial usher FaeD	79
group_51		Major pilu subunit operon regulatory protein PapB	79
group_49		hypothetical protein	79
group_47		pilus assembly protein PilX	79
group_43		Conjugal transfer protein TraY;TraY;Conjugal transfer integral membrane protein TraY	79
insQ	insQ	Transposase	79
group_41		type II secretion system F family protein;pilus assembly protein PilR	79
group_40		hypothetical protein	79
group_38		shufflon system plasmid conjugative transfer pilus tip adhesin PilV;Shufflon protein B';Shufflon-N domain-containing protein;PilV;Shufflon protein D';Shufflon protein A'	79
sopA	sopA	plasmid-partitioning protein SopA	79
megL	megL	methionine gamma-lyase	79
ybtE	;ybtE	hypothetical protein;Iron aquisition 23-dihydroxybenzoate-AMP ligase;yersiniabactin biosynthesis salycil-AMP ligase YbtE	79
trbA	trbA	IncI1-type conjugal transfer protein TrbA	79
group_31		Mutator family transposase;transposase	79
group_30		Helix-turn-helix transcriptional regulator;hypothetical protein	79
group_29		YggA;molybdopterin-guanine dinucleotide biosynthesis protein MobC	79
ybtX	ybtX	putative signal transducer	79
traO	traO	conjugal transfer protein TraO	79
group_23		YgdA	79
tam~~~irp2	;tam;irp2	Irp2;Putative peptide synthetase;non-ribosomal peptide synthetase;Peptide synthetase;yersiniabactin non-ribosomal peptide synthetase HMWP2	79
ybtS	ybtS	salicylate synthase Irp9	79
group_21		TrbC-like protein;TrbC transfer protein;conjugal transfer protein TrbC	79
group_18		PilN family type IVB pilus formation outer membrane protein;pilus assembly protein PilP	79
group_17		pili assembly chaperone;Pilus protein;Type IV pilus biogenesis protein PilK	79
group_16		PhoPQ-regulated protein	79
group_15		YgeA	79
ybtQ	ybtQ;	yersiniabactin ABC transporter ATP-binding/permease protein YbtQ;Permease and ATP-binding protein of yersiniabactin-iron ABC transporter YbtQ	79
group_12		sigma 54-interacting transcriptional regulator;Transcriptional regulator	79
ybtP	ybtP	yersiniabactin ABC transporter ATP-binding/permease protein YbtP	79
group_6		Biotin carboxylase;ATP-binding protein	79
traV	;traV	conjugal transfer protein TraV;IncI1-type conjugal transfer protein TraV	79
group_4		F pilus assembly;conjugal transfer protein	79
group_3		DEAD/DEAH box helicase	79
group_2		ATPase	79
nikB	nikB	IncI1-type relaxase NikB	79
group_464		hypothetical protein	78
impC	impC	Protein ImpC	78
group_339		pilus assembly protein	78
group_323		Transposase	78
group_302		conjugal transfer protein TraA	78
group_298		YaaH protein	78
group_282		XRE family transcriptional regulator	78
nikA	nikA	IncI1-type relaxosome accessory protein NikA	78
group_260	tnpA	IS200/IS605 family transposase	78
group_259		Transposase	78
impA	impA	Protein ImpA	78
group_213		Transposase	78
group_202		transcription termination factor NusG	78
group_181		Major pilin structural unit bundlin	78
xerD~~~resD	xerD;;resD	resolvase;tyrosine-type recombinase/integrase;Resolvase	78
yubG	;yubG	YchA;hypothetical protein;Uncharacterized protein YubG	78
group_173		Protein YgaA;hypothetical protein;Eaa protein	78
yhdJ	yhdJ;	DNA methylase	78
yubB	yubB;	Uncharacterized protein YubB;DUF1281 domain-containing protein	78
impB	impB	Protein ImpB	78
group_164		hypothetical protein	78
group_145		hypothetical protein;NirD/YgiW/YdeI family stress tolerance protein	78
group_143		conjugal transfer protein TraC	78
group_131	istA	IS21 family transposase	78
aph6Ic	aph(6)-Ic	aph(6)	78
adiC	adiC;	arginine/agmatine antiporter;Amino acid permease;amino acid permease	78
group_88		hypothetical protein	78
group_84		YciA;antirestriction protein	78
group_69		3'-5' exonuclease;hypothetical protein;DNA polymerase III subunit epsilon	78
tnpIS630	;tnp-IS630	Transposase IS630 family;IS630 family transposase	78
tehA	tehA	dicarboxylate transporter/tellurite-resistance protein TehA	78
group_39		hypothetical protein	78
adiA	adiA	arginine decarboxylase	78
group_438		hypothetical protein	77
group_201		F17 fimbrial protein	77
group_192		GIIM domain-containing protein	77
group_157		hypothetical protein;Rpn family recombination-promoting nuclease/putative transposase	77
group_156		CaiF/GrlA transcriptional regulator;CaiF/GrlA family transcriptional regulator	77
group_149		Fimbrial outer membrane usher protein;F17 fimbrial usher	77
group_146		Transcriptional regulator	77
tetRA	tetR(A)	tetracycline resistance transcriptional repressor TetR(A)	77
group_125	;tnp-IS630	helix-turn-helix domain-containing protein;IS630 family transposase;hypothetical protein;Transposase IS630 family;winged helix-turn-helix domain-containing protein;DNA-binding protein	77
tnpISNCY	tnp-ISNCY	ISNCY family transposase	77
group_91		EamA family transporter	77
group_59		hypothetical protein;Helix-turn-helix domain-containing protein	77
tetA	tet(A)	tetracycline efflux MFS transporter Tet(A)	77
group_9		PilN family type IVB pilus formation outer membrane protein	77
group_7		Tn3 family transposase	77
group_5		fimbria/pilus periplasmic chaperone;Fimbria/pilus periplasmic chaperone	77
group_1		IS6-like element IS26 family transposase	77
group_379		Rpn family recombination-promoting nuclease/putative transposase	76
group_362		hypothetical protein	76
group_331		Transposase for IS1330	76
group_293		Transposase IS110 family	76
group_230		DEDD-Tnp-IS110 domain-containing protein	76
group_205		recombinase family protein	76
group_204		DNA repair protein RadC	76
group_188	psiB	conjugation system SOS inhibitor PsiB	76
group_186		proQ/FINO family protein;Truncated YafB protein;hypothetical protein	76
group_185		YdeA;hypothetical protein	76
group_184		AAA family ATPase;chromosome segregation protein SMC;hypothetical protein	76
group_183		hypothetical protein;YdfA	76
group_171		Uncharacterized protein YubJ;hypothetical protein;DNA methylase	76
yubI	;yubI	antirestriction protein;Putative antirestriction protein YubI	76
group_144		hypothetical protein	76
group_137		hypothetical protein	76
group_134		hypothetical protein	76
group_126		cysteine peptidase family C39 domain-containing protein;Peptidase domain-containing ABC transporter;Peptidase C39 family;hypothetical protein;ATP-binding cassette domain-containing protein	76
group_53		Fimbrial protein	76
group_52		hypothetical protein	76
group_46		hypothetical protein;RNA-guided endonuclease TnpB family protein	76
group_37		Relaxase;relaxase	76
group_20		hypothetical protein	76
group_8		DDE-Tnp-1 domain-containing protein;IS4 family transposase	76
group_451		hypothetical protein	75
merE	merE	broad-spectrum mercury transporter MerE	75
merP	merP	mercury resistance system periplasmic binding protein MerP	75
merD	merD	mercury resistance co-regulator MerD	75
merR	merR	mercury resistance transcriptional regulator MerR	75
yhbS	yhbS	putative N-acetyltransferase YhbS	75
group_163		hypothetical protein;Biotin-lipoyl-2 domain-containing protein;biotin/lipoyl-binding protein;HlyD family efflux transporter periplasmic adaptor subunit;Biotin/lipoyl-binding protein	75
group_162		Plasmid protein;hypothetical protein;YffA	75
ssb	ssb;	single-stranded DNA-binding protein;Single-stranded DNA-binding protein	75
sul1	;sul1	Pterin-binding domain-containing protein;sulfonamide-resistant dihydropteroate synthase Sul1	75
group_89		Protein adenylyltransferase	75
eAL	eAL;	EAL domain-containing protein	75
merC	;merC	hypothetical protein;organomercurial transporter MerC	75
merA	merA	mercury(II) reductase	75
merT	merT	mercuric transport protein MerT	75
group_32		MFS transporter	75
group_28		transposase;TnpA	75
group_377		hypothetical protein	74
qacE~~~qacEdelta1	qacE;qacEdelta1	quaternary ammonium compound efflux SMR transporter QacE;quaternary ammonium compound efflux SMR transporter QacE delta 1	74
group_182		NGN domain-containing protein;hypothetical protein	73
group_159		Anti-FlhC(2)FlhD(4) factor YdiV;hypothetical protein	73
group_117		plasmid SOS inhibition protein A;PsiA protein;hypothetical protein	73
group_187		Autotransporter outer membrane beta-barrel domain-containing protein;Autotransporter domain-containing protein;hypothetical protein;autotransporter-associated beta strand repeat-containing protein;autotransporter outer membrane beta-barrel domain-containing protein	72
group_180		hypothetical protein	72
tnpIS3~~~tnpISEch12	;tnp-IS3;tnp-ISEch12	IS3 family transposase;Transposase;Transposase subfamily protein;IS3 family ISEch12 transposase	72
xerD~~~int~~~intI1	xerD;int;;intI1	integron integrase;DNA integrase form delta 1;class 1 integron integrase IntI1	72
group_64		CaiF/GrlA transcriptional regulator;CaiF/GrlA family transcriptional regulator	71
group_153		DDE-type integrase/transposase/recombinase;IS6-like element IS26 family transposase	69
aadA1	;aadA1	DUF4111 domain-containing protein;Streptomycin 3''-O-adenylyltransferase;ANT(3'')-Ia family aminoglycoside nucleotidyltransferase AadA1	66
group_119	istB	IS21-like element IS1326 family helper ATPase IstB	62
istA	istA	IS21-like element IS1326 family transposase	62
group_96		transposase	61
group_61		hypothetical protein	61
group_251		hypothetical protein	52
group_174		hypothetical protein	52
group_150	yubM	Uncharacterized protein YubM	52
group_283		molecular chaperone GroEL	51
group_224		recombinase	51
group_209		hypothetical protein	51
group_152		ParA family protein	51
group_105		HEPN-RiboL-PSP domain-containing protein	51
group_67		recombinase	51
group_44		DUF3800 domain-containing protein	51
group_426		YdgA	50
tnpIS1380	;tnp-IS1380	hypothetical protein;transposase;Mobile element protein;IS1380 family transposase;IS1380-like element ISEc9 family transposase	50
group_363	yubL	UPF0401 protein YubL	49
dfrA14	dfrA14	trimethoprim-resistant dihydrofolate reductase DfrA14	49
excA	excA	plasmid IncI1-type surface exclusion protein ExcA	49
group_104		hypothetical protein	49
group_97		hypothetical protein;MBL fold metallo-hydrolase	49
group_92		hypothetical protein	49
group_324		Transposase	48
group_94		IS3 family transposase	48
intI2	intI2	class 2 integron integrase IntI2	48
group_27		IS3 family transposase	46
group_100	;tnp-IS6	IS6 family transposase;Mobile element protein	45
group_139		DUF1153 domain-containing protein	44
group_77		IS6 family transposase;IS6-like element IS26 family transposase	42
group_177	;tnp-IS6	IS6 family transposase;IS6-like element IS26 family transposase	39
estX	estX	alpha/beta fold putative hydrolase EstX	36
aph3Ia	;aph(3')-Ia	Phosphotransferase enzyme family protein;aminoglycoside 3'-phosphotransferase;aminoglycoside O-phosphotransferase APH(3')-Ia	36
group_72		hypothetical protein	35
group_172	excA	plasmid IncI1-type surface exclusion protein ExcA	30
group_110		PndA	30
pndA	pndA	Protein PndA	30
group_75		hypothetical protein	29
group_24		hypothetical protein;YdgA	29
group_382		hypothetical protein	28
group_207		Lipoprotein signal peptidase	28
group_312		CopG family transcriptional regulator	27
group_235		plasmid stability protein	27
group_158		chromosome partitioning protein ParA	27
group_127		integrase;Shufflon-specific DNA reconbinase	27
group_70		plasmid segregation protein parM	27
group_13		Fertility inhibition Protein FinQ;protein finQ	27
yubE	yubE	Uncharacterized protein YubE	26
group_278		hypothetical protein	26
group_124		hypothetical protein	26
group_93		hypothetical protein	26
group_81		AAA family ATPase;ATP-binding protein;hypothetical protein	26
group_76		hypothetical protein	26
group_66		nucleotidyltransferase	26
group_50		transcriptional regulator	26
yubL	yubL	UPF0401 protein YubL	26
group_368	vagC	AbrB/MazE/SpoVT family DNA-binding domain-containing protein	25
group_123		AAA-13 domain-containing protein	25
vapC	vapC	VapC toxin family PIN domain ribonuclease	25
arsR	arsR	transcriptional regulator	24
group_244		arsenical resistance operon transcriptional repressor ArsD	24
group_239		ModE family transcriptional regulator	24
rpoE	rpoE	RNA polymerase subunit sigma-70	24
group_178	;tnp-IS6	DDE-Tnp-IS240 domain-containing protein;IS6 family transposase;IS6-like element IS26 family transposase	24
arsH	arsH	arsenical resistance protein ArsH	24
group_56		putative permease	24
arsA	arsA	arsenical pump-driving ATPase	24
yubM	yubM	Uncharacterized protein YubM	24
blaCTXM~~~blaCTXM65	blaCTX-M;blaCTX-M-65	CTX-M family extended-spectrum class A beta-lactamase;extended-spectrum class A beta-lactamase CTX-M-65	23
group_63		sulfite exporter TauE/SafE family protein;permease;hypothetical protein;putative membrane transporter protein	23
tnpISEc59	tnp-ISEc59	IS6 family ISEc59 transposase	22
aac3IVa	aac(3)-IVa	aminoglycoside N-acetyltransferase AAC(3)-IVa	22
aph4Ia	aph(4)-Ia	aminoglycoside O-phosphotransferase APH(4)-Ia	22
group_58		IroN	22
group_36		Tn3 family transposase	22
group_34		Putative transposase;IS91 family transposase	22
group_22		hypothetical protein	22
tnpIS903B	;tnp-IS903B	IS5-like element IS903B family transposase;IS5 family IS903B transposase	22
group_417		Mobile element protein	21
lysR	lysR	DNA-binding transcriptional regulator LysR family	21
group_215		Aerotaxis sensor receptor protein	21
tnpIS91	tnp-IS91;	IS91 family transposase;hypothetical protein	21
group_107	istA;	IS21 family transposase;helix-turn-helix domain-containing protein;IS21-like element ISEc57 family transposase	21
group_106		type VI secretion protein	21
istB	istB	IS21-like element helper ATPase IstB;IS21-like element ISEc57 family helper ATPase IstB	21
floR	floR	chloramphenicol/florfenicol efflux MFS transporter FloR	21
group_25		Fertility inhibition protein;Fertility inhibition protein FipA of IncN	20
group_142		Putative transposase protein TnpA-rve;IS6 family transposase;F17-like fimbrial usher;hypothetical protein;type IV secretion protein Rhs	19
group_195		hypothetical protein;IS6 family transposase;Transposase;DDE-type integrase/transposase/recombinase;Aldehyde dehydrogenase;IS6-like element IS26 family transposase	15
dfrA1	dfrA1	trimethoprim-resistant dihydrofolate reductase DfrA1	14
group_194		hypothetical protein;autotransporter-associated beta strand repeat-containing protein;AC-1 domain-containing protein;autotransporter outer membrane beta-barrel domain-containing protein;Autotransporter outer membrane beta-barrel domain-containing protein;Autotransporter domain-containing protein	14
group_350		Sulfate permease	13
group_190		TniB	13
tnpM~~~eAL	tnpM;eAL	Transposon Tn21 modulator protein;DUF3330 domain-containing protein	13
fosA3	fosA3	fosfomycin resistance glutathione transferase FosA3	12
group_203		Orf 1	12
group_179		Macrolide 2'-phosphotransferase	12
tnpR	;tnpR	Putative resolvase;recombinase family protein;Transposon Tn1331 resolvase	12
group_118		winged helix family transcriptional regulator	12
group_48		hypothetical protein	12
acrR	;acrR	transcriptional regulator;TetR-C-28 domain-containing protein;DNA-binding protein AcrR family includes nucleoid occlusion protein SlmA	12
group_114		MFS transporter;MFS domain-containing protein	11
blaCTXM1	blaCTX-M-1	extended-spectrum class A beta-lactamase CTX-M-1	11
group_26		TrypB-like protein;cupin fold metalloprotein WbuC family;hypothetical protein	11
tnpIS6	tnp-IS6;	IS6 family transposase;IS6-like element IS26 family transposase	10
group_165		autotransporter-associated beta strand repeat-containing protein;hypothetical protein	8
group_148		hypothetical protein;autotransporter-associated beta strand repeat-containing protein	6
group_385		hypothetical protein	4
group_238		nucleotidyltransferase domain-containing protein	4
intI1	intI1	class 1 integron integrase IntI1	4
group_452		hypothetical protein	2
group_423		hypothetical protein	2
group_358		hypothetical protein	2
group_240		Plasmid SOS inhibition protein A	2
group_136	;ssb	Plasmid-derived single-stranded DNA-binding protein;single-stranded DNA-binding protein	2
group_116		hypothetical protein	2
group_87		hypothetical protein	2
mefB	mef(B)	macrolide efflux MFS transporter Mef(B)	2
group_465		hypothetical protein	1
group_463	yubL	UPF0401 protein YubL	1
group_462		IS1380 family transposase	1
group_461		IS1380-like element ISEc9 family transposase	1
group_460	tnp-IS630	IS630 family transposase	1
group_458		integron integrase	1
group_457		hypothetical protein	1
group_456		hypothetical protein	1
group_455		hypothetical protein	1
group_454		hypothetical protein	1
group_453		hypothetical protein	1
group_450		hypothetical protein	1
group_449		hypothetical protein	1
group_448		hypothetical protein	1
group_446		hypothetical protein	1
group_445		hypothetical protein	1
group_444		hypothetical protein	1
group_443		hypothetical protein	1
group_442		hypothetical protein	1
group_440		hypothetical protein	1
group_439		hypothetical protein	1
group_437		hypothetical protein	1
group_436		hypothetical protein	1
group_435		hypothetical protein	1
group_434		hypothetical protein	1
group_433		hypothetical protein	1
group_431		hypothetical protein	1
group_430		hypothetical protein	1
group_429		hypothetical protein	1
group_428		hypothetical protein	1
group_427		hypothetical protein	1
group_424		hypothetical protein	1
group_422		hypothetical protein	1
group_421		hypothetical protein	1
group_420		hypothetical protein	1
group_419		hypothetical protein	1
group_418		hypothetical protein	1
group_414		hypothetical protein	1
group_413		hypothetical protein	1
group_412		DUF4102 domain-containing protein	1
group_411		hypothetical protein	1
group_410		hypothetical protein	1
group_409		hypothetical protein	1
group_406		hypothetical protein	1
group_405		hypothetical protein	1
group_404		hypothetical protein	1
group_403		Cold shock domain-containing protein	1
group_402		hypothetical protein	1
group_401		hypothetical protein	1
group_400		hypothetical protein	1
group_399		hypothetical protein	1
group_398		hypothetical protein	1
group_397		IS2 repressor TnpA	1
group_395		Mobile element protein	1
group_394		hypothetical protein	1
group_393		Inner membrane protein YaaH	1
group_392		hypothetical protein	1
group_391		hypothetical protein	1
group_390		Shufflon protein A	1
group_389		hypothetical protein	1
group_388		hypothetical protein	1
group_387		hypothetical protein	1
group_386		hypothetical protein	1
group_383		hypothetical protein	1
group_378		hypothetical protein	1
group_376		hypothetical protein	1
group_375		hypothetical protein	1
group_374		YciA	1
group_373		hypothetical protein	1
group_371		hypothetical protein	1
group_370		Transposase	1
group_369		hypothetical protein	1
group_367		hypothetical protein	1
group_366		Transposase for IS1330	1
group_365		hypothetical protein	1
group_364		FipA	1
group_361		hypothetical protein	1
group_360		hypothetical protein	1
group_359		Putative transposase protein TnpA-rve	1
group_357		hypothetical protein	1
group_356		hypothetical protein	1
group_353		YffA	1
group_352		Plasmid SOS inhibition protein A	1
group_351		Dephospho-CoA kinase/protein folding accessory domain-containing protein	1
group_348		hypothetical protein	1
group_347		hypothetical protein	1
group_346		Arginine/agmatine antiporter	1
group_345		hypothetical protein	1
group_344		hypothetical protein	1
group_343		DDE-type integrase/transposase/recombinase	1
group_342		hypothetical protein	1
group_341		hypothetical protein	1
group_340		hypothetical protein	1
group_338		hypothetical protein	1
group_337		hypothetical protein	1
group_336		DDE-Tnp-IS240 domain-containing protein	1
group_335		DUF905 domain-containing protein	1
group_334		hypothetical protein	1
group_333		DUF4158 domain-containing protein	1
group_330		hypothetical protein	1
group_329		hypothetical protein	1
group_328		hypothetical protein	1
group_327		hypothetical protein	1
group_326		hypothetical protein	1
group_325		SDR family NAD(P)-dependent oxidoreductase	1
tnpISKpn34	tnp-ISKpn34	IS3 family ISKpn34 transposase	1
group_321	tnp-IS3	IS3 family transposase	1
group_320		3'-5' exonuclease	1
group_319		hypothetical protein	1
group_318		MobC	1
group_316		Anti-FlhC(2)FlhD(4) factor YdiV	1
group_315		hypothetical protein	1
group_314		hypothetical protein	1
group_313		hypothetical protein	1
group_311		hypothetical protein	1
group_310		GGDEF family protein	1
group_309		Transposase	1
group_308		hypothetical protein	1
group_307		korC	1
group_305		TraE protein	1
group_304		hypothetical protein	1
group_303		Transposase IS630 family	1
group_300		biotin/lipoyl-binding protein	1
group_295		HlyD family efflux transporter periplasmic adaptor subunit	1
group_294		hypothetical protein	1
group_292		hypothetical protein	1
group_291		hypothetical protein	1
group_290		hypothetical protein	1
group_289		hypothetical protein	1
group_288		hypothetical protein	1
group_285		hypothetical protein	1
group_284		hypothetical protein	1
group_281		serine hydrolase	1
group_280		hypothetical protein	1
group_279		Amino acid permease	1
group_275		hypothetical protein	1
group_274		Arginine decarboxylase	1
group_273		hypothetical protein	1
group_272		Peptidase domain-containing ABC transporter	1
group_271		hypothetical protein	1
group_270		hypothetical protein	1
group_269		IS630 family transposase	1
group_267		nikA protein	1
group_265		hypothetical protein	1
group_264		hypothetical protein	1
group_263		hypothetical protein	1
group_261		hypothetical protein	1
group_258		Arginine/agmatine antiporter	1
group_257		hypothetical protein	1
group_256		hypothetical protein	1
group_255		hypothetical protein	1
group_254		hypothetical protein	1
group_252		Arginine/agmatine antiporter	1
group_249		hypothetical protein	1
group_248		hypothetical protein	1
group_247		hypothetical protein	1
group_246		hypothetical protein	1
group_245		hypothetical protein	1
group_243		Major pilin structural unit bundlin	1
group_242		NGN domain-containing protein	1
group_241		hypothetical protein	1
group_236		autotransporter-associated beta strand repeat-containing protein	1
group_234		hypothetical protein	1
group_233		hypothetical protein	1
group_232		Transposase	1
group_229		IS6 family transposase	1
group_228		hypothetical protein	1
group_227		hypothetical protein	1
group_226		Fimbria/pilus periplasmic chaperone	1
group_225		autotransporter-associated beta strand repeat-containing protein	1
group_222		Tn3 family transposase	1
group_220		DDE-Tnp-IS240 domain-containing protein	1
group_217		hypothetical protein	1
group_216		hypothetical protein	1
group_212		hypothetical protein	1
group_211		Aminoglycoside 3'-phosphotransferase	1
group_199		Integrase catalytic domain-containing protein	1
group_198		Plasmid pRiA4b ORF-3-like protein	1
group_196		hypothetical protein	1
group_193		resolvase	1
group_191		Mutator family transposase	1
group_189		hypothetical protein	1
group_176		hypothetical protein	1
group_170		TetR family transcriptional regulator	1
group_169		Conserved uncharacterized protein	1
group_166		resolvase	1
group_151		hypothetical protein	1
qnrS1	qnrS1	quinolone resistance pentapeptide repeat protein QnrS1	1
group_141		hypothetical protein	1
group_135		Beta-lactamase domain-containing protein	1
group_133		TniB NTP-binding protein	1
group_130	tnp-IS6	IS6 family transposase	1
group_128		IS6-like element IS6100 family transposase	1
sul3	sul3	sulfonamide-resistant dihydropteroate synthase Sul3	1
aph3Ib	aph(3'')-Ib	aminoglycoside O-phosphotransferase APH(3'')-Ib	1
virD4	virD4	conjugal transfer protein TraJ	1
sul2	sul2	sulfonamide-resistant dihydropteroate synthase Sul2	1
group_108		Transposase	1
group_102	tnp-IS3	IS3 family transposase	1
aph6Id	aph(6)-Id	aminoglycoside O-phosphotransferase APH(6)-Id	1
group_101		alpha/beta hydrolase	1
aac3IId	aac(3)-IId	aminoglycoside N-acetyltransferase AAC(3)-IId	1
group_95		short-chain dehydrogenase	1
mphB	mph(B)	Mph(B) family macrolide 2'-phosphotransferase	1
group_86		hypothetical protein	1
group_78		hypothetical protein	1
group_65		IS110-like element IS5075 family transposase	1
adhP	adhP	alcohol dehydrogenase AdhP	1
group_45		nucleotide-binding containing TIR-like domain protein	1
group_42		DUF3800 domain-containing protein	1
psiB	psiB	conjugation system SOS inhibitor PsiB	1
group_35		DUF4238 domain-containing protein	1
group_33		type II site-specific deoxyribonuclease	1
group_19		ISKra4-like element ISKpn19 family transposase	1
ecoRIIM	ecoRIIM	Type II methyltransferase M-EcoRII	1
group_14		IS5 family transposase	1
group_11		TniB NTP-binding protein	1
group_10		Tn3 family transposase	1
tnpA	tnpA	Tn3 family transposase	1
ltrA	ltrA	group II intron reverse transcriptase/maturase	1
group_0		hypothetical protein	1
recD	recD	relaxase	1

## Sheet: reference sequences
Title: Evolutionary dynamics of the multidrug-resistant Salmonella Infantis harbouring the pESI megaplasmid across Europe
Authors: Alba P, Diaconu EL, Carfora V, Battisti A, Franco A, Ceyssens PJ, Graells-Garcia C, Slettemeås JS, Zając M, Skarżyńska M, Wasyl D, Clemente L, Caniça M, Manageiro V, Börjesson S, Franz E, Östlund E, Söderlund R, Garcia-Fernandez A , Villa L.
Legend: Reference sequences used for plasm genetic comparison
accession number	year of isolation	country of isolation	country of origin	origin	source	ESBL gene if present		reference
CP047882	2008	Israel	Israel	Human	faeces			Cohen et al. 2020; https://doi.org/10.1093/gbe/evaa048
CP016413	2014	USA	USA	Human	clinical	blaCTX-M-65		Tate et al., 2017; https://doi.org/10.1128/AAC .00488-17.
CP016411	2014	USA	USA	Food	retail, chicken breast	blaCTX-M-65		Tate et al., 2017; https://doi.org/10.1128/AAC .00488-17.
CP016407	2015	USA	USA	Animal	slaughter, chicken caecum	blaCTX-M-65		Tate et al., 2017; https://doi.org/10.1128/AAC .00488-17.
CP016409	2015	USA	USA	Food	slaughter, comminuted chicken	blaCTX-M-65		Tate et al., 2017; https://doi.org/10.1128/AAC .00488-17.
OW849859.1	2014	Italy	Travel history to America	Human	diagnostic sample	blaCTX-M-65		Alba et al., 2023; https://doi.org/10.1093/femsle/fnad014
OW849855.1	2013	Italy	Italy	Animal	broiler chicken, faecal environmental sample	blaCTX-M-1		Alba et al., 2023; https://doi.org/10.1093/femsle/fnad014
OW849779.2 ( pESI_12037823)	2012	Italy	Italy	Animal	broiler chicken, faecal environmental sample	blaCTX-M-1		Alba et al., 2023; https://doi.org/10.1093/femsle/fnad014
OW849833.1	2016	Italy	Italy	Animal	broiler chicken, faecal environmental sample	blaCTX-M-1		Alba et al., 2023; https://doi.org/10.1093/femsle/fnad014
11024547–4	2011	Italy	Italy	Food	meat from pigs	blaCTX-M-1		Alba et al., 2023; https://doi.org/10.1093/femsle/fnad014
CP052840	2016	USA	USA	Food	retail, chicken breast	blaCTX-M-65		Tyson et al., 2021; https://doi.org/10.1089/mdr.2020.0389
CP052838	2016	USA	USA	Food	retail, chicken breast	blaCTX-M-65		Tyson et al., 2021; https://doi.org/10.1089/mdr.2020.0389
CP052834	2017	USA	USA	Food	retail, ground turkey	.		Tyson et al., 2021; https://doi.org/10.1089/mdr.2020.0389
CP052828	2017	USA	USA	Food	retail, ground turkey	blaCTX-M-65		Tyson et al., 2021; https://doi.org/10.1089/mdr.2020.0389
CP051676	2017	USA	USA	Food	retail, chicken breast	blaCTX-M-65		Tyson et al., 2021; https://doi.org/10.1089/mdr.2020.0389
CP052826	2017	USA	USA	Food	retail, chicken breast	.		Tyson et al., 2021; https://doi.org/10.1089/mdr.2020.0389
CP052818	2017	USA	USA	Food	retail, chicken breast	.		Tyson et al., 2021; https://doi.org/10.1089/mdr.2020.0389
CP052812	2017	USA	USA	Food	retail, chicken breast	blaCTX-M-65		Tyson et al., 2021; https://doi.org/10.1089/mdr.2020.0389
CP052802	2017	USA	USA	Food	retail, ground turkey	blaCTX-M-65		Tyson et al., 2021; https://doi.org/10.1089/mdr.2020.0389
CP052793	2019	USA	USA	Food	retail, chicken breast	blaCTX-M-65		Tyson et al., 2021; https://doi.org/10.1089/mdr.2020.0389
CP052791	2019	USA	USA	Food	retail, ground turkey	blaCTX-M-65		Tyson et al., 2021; https://doi.org/10.1089/mdr.2020.0389
CP052788	2019	USA	USA	Food	retail, ground turkey	blaCTX-M-65		Tyson et al., 2021; https://doi.org/10.1089/mdr.2020.0389
CP052786	2019	USA	USA	Food	retail, chicken legs	blaCTX-M-65		Tyson et al., 2021; https://doi.org/10.1089/mdr.2020.0389
CP092041.1	2012	Slovenia	Slovenia	Animal	broiler chicken, faeces	.		Papić et al., 2022; https://doi.org/10.1128/spectrum.02481-22
JAKNRB010000002.1	2018	Slovenia	Slovenia	Animal	broiler chicken, faeces	.		Papić et al., 2022; https://doi.org/10.1128/spectrum.02481-22
CP038508.1	2017	Peru	Peru	Animal	broiler chicken, organs (liver and spleen)	blaCTX-M-65		Vallejos-Sánchez et al., 2019; Announc 8:e00826-19. https://doi.org/10.1128/ MRA.00826-19.
JAPHVD010000004.1	2021	Rusia	Russia	Food	ready-to-cook from poultry	blaCTX-M-14		Egorova et al., 2023; https://doi.org/10.3390/microorganisms11020347
CAJCKB010000002.1	2019	Germany	Germany	Animal	broilers farms	.		García-Soto et al., 2020; https://doi.org/10.3389/fmicb.2020.01741
CP070303.1	2015	UK	Unknown	Human	faceces	blaCTX-M-65		Lee et al., 2021; DOI 10.1099/mgen.0.000658
CP093374	2013	Brasil	Brasil	Human	stool	blaCTX-M-65		Bertani et al., 2022. https://doi.org/10.1016/j.micinf.2022.104972
CP088902	2018	Israel	Israel	Human	blood			Cohen et al., 2022; https://doi.org/10.1016/j.cmi.2022.05.029

## Sheet: pESI backbone markers
Title: Evolutionary dynamics of the multidrug-resistant Salmonella Infantis harbouring the pESI megaplasmid across Europe
Authors: Alba P, Diaconu EL, Carfora V, Battisti A, Franco A, Ceyssens PJ, Graells-Garcia C, Slettemeås JS, Zając M, Skarżyńska M, Wasyl D, Clemente L, Caniça M, Manageiro V, Börjesson S, Franz E, Östlund E, Söderlund R, Garcia-Fernandez A , Villa L.
Legend: pESI markers, for rapid pESI presence identification described by Aviv et al. 2014 and Franco et al. 2015
pESI backbone markers	accesion number	position	sequence
qacEdelta	CP047882.1	(161109..161697)	GCGCAGATCAGTTGGAAGAATTTGTTCACTACGTGAAAGGCGAGATCACCAAGGTAGTCGGCAAATAATGTCTAACAATTCGTTCAAGCCGACGCCGCTTCGCGGCGCGGCTTAACTCAAGCGTTAGATGCACTAAGCACATAATTGCTCACAGCCAAACTATCAGGTCAAGTCTGCTTTTATTATTTTTAAGCGTGCATAATAAGCCCTACACAAATTGGGAGATATATCATGAAAGGCTGGCTTTTTCTTGTTATCGCAATAGTTGGCGAAGTAATCGCAACATCCGCATTAAAATCTAGCGAGGGCTTTACTAAGCTTGCCCCTTCCGCCGTTGTCATAATCGGTTATGGCATCGCATTTTATTTTCTTTCTCTGGTTCTGAAATCCATCCCTGTC…
pESI_backbone_gene	CP047882.1	(222293..222851)	GCGGTGAAGATGGTTATCAGAAAGCAAAATCAGCACTATTTTCAAAATATGAGATCGGTATTCTTATCAAATCTACCAGCATTGATAATGAAATTTATTTAAAAAAATGCCATGATTTATTTGATAAGTCTATAGAGACTATAATTGAAGGAAAATATGATATTGTTTTCACTTTAAACAACTATATAAAACACAACTCAATGACTTTTTGTTACGCCCCTTTATCAAACACTAGCGATGATAAATGCAAAAGTAATCTTTTCCTTAGCTTCACAAAAGATCAATGTTTTATGCTTGAAGATTCAATACTTAAAACATTGATTTCAAGTGATTTAAATGAAACCAACAACACTGGTGAGATAATTGATATAAATGGAATGAAATTCACAAACAAAGGAA…
K88	CP047882.1	(37449..38303)	GAATTCTTTACCGGTAACGTTAGTTTGACACTGTCCATATCGTTCTGGCTCCGCGACGCAGGGGAGTGCGGGTTACTTTTTTTCCTTTTCCAGTTGCTGCAGATAATAACGGGCCTGGTAAGAGCTTAATTTCAGAGCATAAGCAATTTCCGCTGTACCACACCCCTCGCTTTTACCACACATATACTGGACTATCTGGCGCTTCATATTTTTTCCGTTAACTTTTGCTTTGTGAAAATTTTATTACTACTTTCTACGTATTGTAATGCTGAATTCTCGTGATTTTTCATGAGCAGGGTGATCTTTCATCTTTGTCATATCTCTTTTTAAGGTGTTATTTATTTGAATTATTAATAAACGCTGCATTAATACCACCACTTAATATTTTTAATGATTATT…
Fim	CP047882.1	(53052..53764)	CAATAATACTTTCTGTCAGATAACTCCTGGTTGTTTATAAAGGTCTTATCTATTTTATTTCAATAATGATGTCATCATTGCTTAATTCTGTTATTGAGGAGCTGGTGTATGAAAAATATTTTTGTCGCAACTGGTATGCTGTCCCTTGCGTTTTCAGGCGGAGTTCAGGCCTATGATGGTACAATTAACTTTGTGGGTAAAATACTGGACCAGACCTGCTCAGTCACTACCGGTAGTAAAAATATGACCGTGACATTACCTGCGGTTTCAAAAGCATTACTGGACACTACTGCCAAGACTGCAGCATTAACGCCGTTTATTATTGAGCTAAATGGATGTGATGCCGGGGCTTCTTCCGGTGGCCAAAATGTTAAAGCTTATTTTGAACCAAACGCCACG…
oriV_incP	CP047882.1	(173038..173929)	TGACACTTGAGGGGCGTTTAGAGCGAGCCAGGAAAGCCGACCCCCTCCTTGGAGTAAAAACCCTTGCGGCGTTGCAGCCGGCACGGATCTTCCGATCGGGCGCGGTGGTGGCCGCGTCTGTGACCTAAAAAGGGGGGAGTCCAGAGGGGCGCAGCCCCTTTGGGCATAGCGCAGCGTAATCGGAGACGTAATTGAGCATTTCCAGGCGCTTGCGCCTGGTCAACGAAAGAGTCAGCGCCGTAGGCGCTGCCATTTTTGGGGTGAGGCCGTTCGCGGCCGAGGGGCGCAGCCCCTGGGGGGATGGGAGGCCCGCGTTAGCGGGCCGGGAGGGTTCGAGAAGGGGGGGCACCCCCCTTCGGCGTGCGCGGTCACGCGCACAGGGCGCAGCCCTGGTTAAAA…
dnA_REPLICASE_ASRF01000099_pESI	CP047882.1	(163324..164109)	TTATGTCTCGATTTTCAGTTTGCGGGTCTGTTTTTCCTCCTGCTTATTCTGAGTTGAACTGTGTTTGAAGCGGTAACTTTCATTGCCGGTTTCCAGGATGTGGCAGTGGTGGGTTAGTCGGTCCAACAACGCTGTTGTCATCTTTTCATCGCCAAACACTCGGCTCCATTCCGAGAAGCTCAAGTTGGTGGTCAGTATCACGCTGGTTTTTTCGTACAGCTTTGAGAGCAGGTGAAACAGCAGTGCCCCACCGGTTTGGCTAAAAGGCAAATATCCCAGCTCATCCAGAATCACCAAATCGGCATACAACAGACGGTTTGCGATTTGTCCCTGACGCCCAGATGATTTCTCTTGCTCCAGTGCATTGACCAAATCCACGGTGGAGAAGAAACGCACCCG…

## Sheet: mafft_align.per_branch_statisti
Title: Evolutionary dynamics of the multidrug-resistant Salmonella Infantis harbouring the pESI megaplasmid across Europe
Authors: Alba P, Diaconu EL, Carfora V, Battisti A, Franco A, Ceyssens PJ, Graells-Garcia C, Slettemeås JS, Zając M, Skarżyńska M, Wasyl D, Clemente L, Caniça M, Manageiro V, Börjesson S, Franz E, Östlund E, Söderlund R, Garcia-Fernandez A , Villa L.
Legend: Statistics of the SNPs phylogenesis of the pESI plasmids
Node	Total_SNPs	Num_of_SNPs_inside_recombinations	Num_of_SNPs_outside_recombinations	Num_of_Recombination_Blocks	Bases_in_Recombinations	r/m	rho/theta	Genome_Length	Bases_in_Clonal_Frame
0244_13_201218_3414_1	2	0	2	0	255545	0	0	285914	158211
0824_13_201218_3413_1	27	26	1	1	255545	26	1	278579	154201
S14_0635_201218_3421_1	0	0	0	0	255545	0	0	275404	154201
S19_1258_200616_2755_1	0	0	0	0	255496	0	0	285755	152906
pESI_NG-26241_2_1_15_1	0	0	0	0	255496	0	0	285694	152862
201211_2020-01-6_1	37	36	1	1	255496	36	1	287578	152908
201204_2010-01-1416_1	0	0	0	0	255545	0	0	278584	154204
201204_2019-01-15641_1	0	0	0	0	255545	0	0	278584	154202
S14_0723_201218_3422_1	3	0	3	0	255545	0	0	278607	154221
S15_0333_201218_3426_1	0	0	0	0	255545	0	0	278566	154180
pESI_INIAV012_1	0	0	0	0	255545	0	0	278575	154193
pESI_INIAV013_1	0	0	0	0	255545	0	0	278575	154193
pESI_INIAV014_1	0	0	0	0	255545	0	0	278575	154193
pESI_INIAV037_1	0	0	0	0	255545	0	0	278575	154193
pESI_INIAV039_1	0	0	0	0	255545	0	0	278563	154181
pESI_S193FOHM18_1	2366	2359	7	1	228458	337	0,142857	288122	179072
JAKNRB010000002.1_1	0	0	0	0	255545	0	0	278560	154178
pESI_S070FOHM17_1	0	0	0	0	255545	0	0	264553	147276
CP092041.1_1	3	0	3	0	255545	0	0	250171	147311
NG-26241_63_19_17_1	295	295	0	1	225526	0	0	286351	179120
pESI_ERR2209369_1	0	0	0	0	225526	0	0	278631	179110
CAJCKB010000002.1_1	6	0	6	0	255545	0	0	278543	154165
S14_0920_201218_3425_1	6	0	6	0	255545	0	0	278550	154164
CP047882.1_1	22	16	6	2	258429	2666667	0,333333	285081	154190
CP088902.1_1	0	0	0	0	255545	0	0	285167	154276
pESI_ERR2209385_1	1	0	1	0	243256	0	0	278615	163238
pESI_INIAV041_1	0	0	0	0	225526	0	0	286350	179119
pESI_INIAV048_1	1	0	1	0	225526	0	0	285732	178501
pESI_14224358_1	131	116	15	5	274902	7733333	0,333333	286931	155697
201211_2020-01-2785_1	0	0	0	0	255496	0	0	286260	153345
pESI_ERR2209371_1	115	114	1	1	247143	114	1	278316	178783
NG-26241_73_6_13_1	0	0	0	0	251048	0	0	292812	163269
OW849833.1_1	0	0	0	0	251048	0	0	289917	160374
pESI_ERR2209390_1	0	0	0	0	265364	0	0	282567	147890
OW849855.1_1	0	0	0	0	259314	0	0	298892	162644
pESI_11024547_4_1	41	40	1	2	247983	40	2	290187	163028
pESI_12037823_1	0	0	0	0	247711	0	0	289902	162742
pESI_NG-26241_5_7_16_1	0	0	0	0	259314	0	0	293474	157226
pESI_18272352_1	13	11	2	1	251048	5,5	0,5	281582	159650
pESI_18051758_1	9	7	2	1	247711	3,5	0,5	292547	162725
pESI_S17BD07444_1	0	0	0	0	301734	0	0	282727	134821
pESI_15020572_1	34	0	34	0	247711	0	0	288878	163552
pESI_S18FP10204_1	0	0	0	0	303180	0	0	277020	130010
pESI_S20FP03377_1	0	0	0	0	255795	0	0	277010	146478
pESI_S20FP02749_1	0	0	0	0	374366	0	0	287081	113754
pESI_S17BD03580_1	740	735	5	4	342444	147	0,8	286528	132495
pESI_S15BD07518_1	528	521	7	4	327294	7442857	0,571429	279741	132428
CP016407.1_1	205	205	0	1	201433	0	0	323122	190759
CP016409.1_1	0	0	0	0	197973	0	0	322518	182579
CP016411.1_1	0	0	0	0	201213	0	0	316814	176952
CP052840.1_1	0	0	0	0	197973	0	0	322506	182873
CP052838.1_1	0	0	0	0	63295	0	0	318524	264746
CP052826.1_1	0	0	0	0	63295	0	0	299741	245963
CP052788.1_1	0	0	0	0	197973	0	0	322462	182576
CP052828.1_1	231	229	2	2	63295	114,5	1	322509	268857
pESI_ERR2209379_1	0	0	0	0	72444	0	0	293217	231858
CP052791.1_1	11	10	1	1	206527	10	1	289609	156009
CP052802.1_1	0	0	0	0	62870	0	0	319023	265379
CP052834.1_1	0	0	0	0	235627	0	0	288008	139467
CP070303.1_1	7	0	7	0	63295	0	0	322556	268774
pESI_ERR2209376_1	6636	6630	6	3	201375	1105	0,5	314053	187242
CP052818.1_1	413	411	2	1	63915	205,5	0,5	306853	253071
CP093374.1_1	240	227	13	5	73928	1746154	0,384615	320713	258105
CP052786.1_1	2486	2480	6	2	197973	4133333	0,333333	321524	180512
CP052812.1_1	0	0	0	0	189862	0	0	293162	172015
CP051676.1_1	2	0	2	0	62638	0	0	297707	249126
CP038508.1_1	1941	1939	2	2	63116	969,5	1	320892	267228
pESI_S19BD07258_1	1004	985	19	9	301366	5184211	0,473684	325457	183640
CP016413.1_1	0	0	0	0	83212	0	0	316160	251161
pESI_S18BD01648_1	918	842	76	6	312680	1107895	0,078947	318223	150028
CP052793.1_1	5179	5175	4	2	95406	1293,75	0,5	290416	231653
201204_2014-60-1812_1	4564	4539	25	15	259661	181,56	0,6	290713	179697
JAPHVD010000004.1_1	3812	3792	20	8	226165	189,6	0,4	279127	176147
pESI_INIAV050_1	14968	14962	6	6	120681	2493667	1	320912	259256
pESI_S20BD04202_1	16810	16764	46	13	412989	3644348	0,282609	281278	115410
NG-26241_6_11_20_1	33114	33089	25	40	321649	1323,56	1,6	285246	149163
S14_0997_201218_3416_1	32649	32640	9	45	311852	3626667	5	260882	135954
OW849859.1_1	17136	17122	14	7	431161	1223	0,5	323674	163697
pESI_INIAV036_1	0	0	0	0	363834	0	0	278928	174512
internal_83	78	76	2	1	62870	38	0,5	322918	269425
internal_82	30	27	3	1	62638	9	0,333333	322918	269425
internal_91	242	233	9	2	72444	2588889	0,222222	321136	258662
internal_99	3	0	3	0	225526	0	0	278723	179167
internal_101	0	0	0	0	225526	0	0	286461	179120
internal_100	1	0	1	0	225526	0	0	286461	179120
internal_98	0	0	0	0	225526	0	0	286516	179175
internal_97	549	545	4	3	225526	136,25	0,75	288852	179384
internal_106	39	23	16	1	255795	14375	0,0625	294449	156816
internal_107	473	473	0	5	303180	0	0	287044	156888
internal_105	53	44	9	2	251666	4888889	0,222222	295055	164528
internal_112	0	0	0	0	255496	0	0	287579	152908
internal_113	1987	1973	14	9	374381	1409286	0,642857	295190	158225
internal_111	2	0	2	0	255496	0	0	303531	158446
internal_110	28	26	2	1	255496	13	0,5	304642	159491
internal_109	90	82	8	3	255496	10,25	0,375	304645	166503
internal_121	109	108	1	2	301734	108	2	290120	149466
internal_120	20	14	6	1	265364	2333333	0,166667	290815	161098
internal_119	2	0	2	0	251048	0	0	293721	164004
internal_118	0	0	0	0	251048	0	0	293721	164004
internal_117	278	278	0	2	251048	0	0	293741	167105
internal_123	1	0	1	0	247711	0	0	292590	162765
internal_122	1	0	1	0	247711	0	0	293476	163651
internal_116	0	0	0	0	247711	0	0	303100	167467
internal_115	4	0	4	0	247711	0	0	303404	167770
internal_125	5	0	5	0	259314	0	0	320494	173874
internal_124	58	57	1	2	259314	57	2	320508	183231
internal_114	48	41	7	3	247711	5857143	0,428571	326532	186708
internal_108	48	27	21	1	247589	1285714	0,047619	341229	199628
internal_104	0	0	0	0	243256	0	0	341754	200126
internal_103	49	45	4	4	243256	11,25	1	341754	203981
internal_128	9	0	9	0	255545	0	0	285167	154276
internal_127	1	0	1	0	255545	0	0	285179	154284
internal_132	43	33	10	2	255545	3,3	0,2	297677	168379
internal_131	19	11	8	1	255545	1375	0,125	297686	168382
internal_141	0	0	0	0	255545	0	0	278575	154193
internal_140	0	0	0	0	255545	0	0	278575	154193
internal_139	0	0	0	0	255545	0	0	278575	154193
internal_138	12	0	12	0	255545	0	0	278575	154193
internal_137	5	0	5	0	255545	0	0	278587	154205
internal_136	0	0	0	0	255545	0	0	278894	154508
internal_142	1	0	1	0	255545	0	0	278897	154511
internal_135	0	0	0	0	255545	0	0	278898	154512
internal_134	0	0	0	0	255545	0	0	278924	154536
internal_133	0	0	0	0	255545	0	0	278942	154554
internal_130	0	0	0	0	255545	0	0	297974	168670
internal_144	1	0	1	0	255545	0	0	285939	158235
internal_143	5	0	5	0	255545	0	0	285950	158246
internal_129	15	15	0	1	255545	0	0	305327	172705
internal_126	141	137	4	5	255545	34,25	1,25	311874	186873
internal_102	41	35	6	2	239038	5833333	0,333333	352274	224434
internal_96	19	13	6	1	225318	2166667	0,166667	355063	225087
internal_95	1012	1003	9	3	224670	1114444	0,333333	372878	235657
internal_94	10809	10799	10	16	214337	1079,9	1,6	389304	309024
internal_93	373	372	1	2	83212	372	2	415315	333728
internal_92	458	453	5	4	83212	90,6	0,8	417653	346195
internal_90	17	14	3	2	72206	4666667	0,666667	421370	350928
internal_89	35	29	6	2	71046	4833333	0,333333	446665	383524
internal_88	0	0	0	0	63295	0	0	446665	383524
internal_87	2	0	2	0	63295	0	0	446666	383525
internal_86	0	0	0	0	63295	0	0	446680	383536
internal_85	234	234	0	2	63295	0	0	446680	383715
internal_84	110	108	2	1	63116	54	0,5	447485	384995
internal_81	605	572	33	9	62638	1733333	0,272727	447485	447485
internal_146	71758	68928	2830	364	363834	2435618	0,128622	345908	251229
internal_156	6007	6004	3	4	235627	2001333	1333333	320034	171377
internal_155	25	23	2	2	206605	11,5	1	335733	186238
internal_154	2325	2313	12	3	206527	192,75	0,25	336070	191579
internal_153	685	681	4	1	201213	170,25	0,25	340190	198039
internal_80	414	410	4	1	197973	102,5	0,25	324472	182707
internal_152	0	0	0	0	197973	0	0	342962	198074
internal_151	1	0	1	0	197973	0	0	342962	198074
internal_150	183	179	4	1	197973	44,75	0,25	343266	206378
internal_149	1	0	1	0	189972	0	0	343774	206597
internal_148	308	306	2	2	189972	153	1	344602	206820
internal_147	30	22	8	2	189862	2,75	0,25	345433	206940
internal_145	3148	3026	122	14	189642	2480328	0,114754	454038	454038
internal_ROOT	0	0	0	0	0	0	0	553627	553627
